# Supplementary material for: Genome-Wide Identification of the ABC Gene Family and Its Expression in Response to the Wood Degradation of Poplar in Trametes gibbosa
Source: J Fungi (Basel). 2024 Jan 24;10(2):96. doi: 10.3390/jof10020096 (PMC10889539; doi:10.3390/jof10020096)
Supplement: Supplementary file 1 [file jof-10-00096-s001.zip]

Archive with 3 entries (3 files):
- Supplementary Data 1.fasta
- Supplementary Data 2.fasta
- Supplementary Materials.pdf
