# Supplementary material for: Genome-Wide Identification of the ABC Gene Family and Its Expression in Response to the Wood Degradation of Poplar in Trametes gibbosa
Source: J Fungi (Basel). 2024 Jan 24;10(2):96. doi: 10.3390/jof10020096 (PMC10889539; doi:10.3390/jof10020096)
Supplement: Supplementary file 1 [file jof-10-00096-s001.zip › Supplementary Data 1.fasta]

>gene-11539
LFKRGQMNLIIGPTGSGKTSLLMALLGEMHARPGGPDSFVSIPRDGGVAYAAQESWVLSDTIRNNilfnapydepryvkvIKQCALERDLSLFDAGDQTEVGEKGITLSGGQKARVTLARTVYSSAEILILDDV
>gene-11540
FKRGRTNLTIGPTGSGKTSLLMALLGEMHARFDGPASFVSLPREGGVAYAAQESWVLSDTIKNNilfgapYDETRYAKVIKQCALERdlslfdaGDQTEVGERGITLSGGQKARITLARAVYSSADILLLDDV
>gene-79
KDVDLAISRGTLVAIVGSVGrCVASSLLQGLIGEMRKIKGHVSFGGRVAYCSQTAWIQNATLRENvlfgqafEEDRYWKAIENACLLPDlqvladGDLTEIGEKGINLSGGQKQRVNIARALYYNADIVIFDDPL
>gene-5291
LRDISIFLPPGEMSFVVGGSGSGKSTLAQLLLRMYSPRAGSIFLDDQELCYLDEEYTRSHIAAVSQNCILFDMTVHDNvamglagpgsqrrpqdvTReevirvcraalMHEFVRDLPDGYDTQLGTNGANLSGGQKQRLAIARALLRNPTVLILDEATS
>gene-2753
SDLSLEIPKTGIFVLLGSNGAGKSTTMSILAGLLGRTRGTVVFEGSVGQPPRGTIGIVPQKNVLFPELTCYQTlrvwravkrADAHAGEDDidqllrdcDLGKKIHYNANALSGGQKRKLQLAIGLIGGSKIVLVDECTS
>gene-2690
SGLLKPGEMCLVLGCPGSGCTTFLKTIANERKDyarILGDVRYAGIDAHEMAKRYKGEVVYNEEDDRHIATLTVAQTvnfalslktpgpngripgmtrkEFDDAvGSMLLQMLNISHTAHTYVGDEFvRGVSGGERKRVSIAEMMATRAHVLCFDNST
>gene-6080
LKDVKLKIPKGSFVAIVGRVGSGKSSLLQALIGEMRKTRGDCTFSSTAAYVPQSAWIMNATLKENivfgqdEDNAKFNDIIRACCLEPdlemlpnGEQTEIGEKGINLSGGQKARVSLARAAYSGADIVLMDDS
>gene-5257
VVRPGEMLLVLGRPGSGCSTLLKTLANQRQEyhaVHGEVSYDSLSSDEIERHYRGDVQYCPEDDVHFPTLTVDQTlrfaattrtprarlgqisreeQVSRMVEVLETVFGLRHVKDTLVGDASvRGVSGGEKKRVSIAEALAARSLLNSWDNST
>gene-5243
LKDITVLFPEGELTVVTGPTASGKTALLMALLGELTTLSGHIVMSKNTSKVDAHGLAQAISYAAQSPWLRHQSIKDNilfgypWDEERYNAVVECCALGPdleiledGDATEIGARGVSLSGGQKARVALARAVYAPTKYVLLDDPL
>gene-1251
FKRGKVNLIVGPTGSGKTSLLMALLGELHYIPTGPESFVSLPRAAGVAYAAQESWVQNETIRDNilfgapYDEERYKKVIYQCALKRdlslfdaGDMTEVGEKGLTLSGGQKARITLARAVYSSADILLLDDV
>gene-9723
DLTLDFPVGELSLICGKLGSGKSLLLLALLGEADLLTGQMICPRSPPDImasfagvvvpQEEWAVPGVCAYVPQSAWLRNASIKDNilfdlpyveeryRKvleACALLSDLEILEdGDESEIGERGVNLSGGQKARVSLARAVYSRASVLFLDD
>gene-8398
KDLSITFPAGKTTALVGASGSGKSTVISLVERFYDPLKGIVKLDGNDLTKLNVKWLRSQIGLVSQEPTLFATTIEGNvahgligtphehasreekfklikeaCIKANADSFISKLPLGYETMVGERGFLLSGGQKQRIAIARAIVSDPRILLLDEATS
