# Supplementary material for: Genome-Wide Identification of the ABC Gene Family and Its Expression in Response to the Wood Degradation of Poplar in Trametes gibbosa
Source: J Fungi (Basel). 2024 Jan 24;10(2):96. doi: 10.3390/jof10020096 (PMC10889539; doi:10.3390/jof10020096)
Supplement: Supplementary file 1 [file jof-10-00096-s001.zip › Supplementary Data 2.fasta]

>PIL29110.1
MRRPTSLVVDTDMTSTTSMTSPSASSTHLSKEEAAPRKVESPSPAPVCPPPQASISLLFS
LLTRRDFFVLILPALFTSVVAGGVAPFMTYVIGRSFDSFAAFPTTPNPSEDAKRKLLNGV
GLAALELVGLAVGALALSSVTSCLWIWTGERNLVAVRKRIYAAVTQKDMVWFDTKMGSDE
SIQSVEGDGPIGAGGLMANFARETDEVRMASSLAMGMVVQYVTTFLTSLVLAFVWSWSLT
LVILSAVPLLMIIQTLSQGFAGPRLAAERIHIASAATLVDRAVTAIATVKAFNAEKHEED
QLSTVLHKMREAADKCHAVWSLSTAASQFVMMAMFVQAFWFGSKLVRDGTISPGTVMSVF
WACLIATTNLQMCIPQLIVLTKGKFAMASLLTLAQSQSASGPYGVPLTPNKSRRSSATFR
KIRPAKCHGHFEFTDVSFAYPSRPTMPVLQDISIFLPPQEMSFIVGGSGSGKSTLAQLLL
RMYTPNTGSIFLDDQELGFLDEDFTREHVAAVSQNCILFDMSVHDNVAMGLAGPGSTRKP
QDVTREEVIKVCRAALMHEFVRDLPGGYDTQLGTNGANLSGGQKQRLAIARALLRNPTVL
ILDEATSALDATSRILVFEAIKRWRQNMTTIVITHDLSQISHDDFVHVLKDGQLVEQGFR
QELESFDSEFSHMSNTQEAEGGFKEKDIQALNPEEVPIEAILEKQDEELREELEAVEMST
RALKHHSIAPSTFRPLTMGNWMFDAVAELTRNPQAPAPRASRYIAPQAAAVVSEDVPERK
IRRRTLHIDIPDLPIPAPLATAASSNRLSLQFTPTSPTLCSYPSPKSYATSMVEDDFDFD
LEKNAMERSGSMAGEKRHYNGHRRRHARDVRLNSVIIEKAEESEPAAEEAPAPQEAEISF
FRLVRDIYPTIPNKPLVLLGIFICVASGTITPLFSFLLSRLFFEVSNGARNISIINMYGG
IVLAIAAADGILIGLKIAVMEGLAIKWVTRVREACYRRVLAQDKKWFDKPASAAPRLVQV
LIKDGDDARSLIASVLSQTLVVTAMLGVGLIWALARGWQLTLVGFAIAPVFAGAMALQAR
FVSKCEVRNKRAREEVAKQYYDAISNVRAIRAMGFESAFRDKFDFAVECALSAGVRGAFI
EGCSYGVASALIYLAEALLFYVGAVLIANGTYSYLQMIQTLQLVVFSVSIGSQLMAFTHR
IAKSTRATRDFNQLLKLSTATDESQGILTPDLSGPVSFTNVSFSYPERPEVPVLKNLFVE
IKENECVAIVGSSGSGKSTMAALLQRLYEPDTGCVAIGPHILRSTDVHHLRDHVSVVSQQ
PNLFDASIAENIAYGNKSLTPEDIRRAARAANVHDFVESLPKGYETLVGENAALISGGQA
QRLQIARALARSARILILDECTSALDSANQAAVMETLRHAKVGRTTLVVTHKLAMMRMCD
RILVVHNGVVAEQGSYEELMDRRGVFAQLANGGEWMSD
>VWP02398.1
MRRPTSLVVDTDMTSTTSTTSPSASSTHLSKEPTPRKVESSSPAPPCPPPQASIPLLFSL
LTRRDFFALILPAIFTSVVAGGVAPFMTYVIGRSFDSFAAFPTTPNPSEDAKRKLLNGVG
LAALELVGLAVGALALSSVTSCLWIWTGERNLVAVRKRIYAAVTQKDMVWFDTKMGSDES
IQSVEGDGPIGAGGLMANFARETDEVRMASSLAMGMVVQYATTFLTSLVLAFVWSWSLTL
VILSAVPLLMIIQTLSQGFAGPRLAAERIHIASAATLVDRAVTAIATVKAFNAQKHEEEH
LSTVLHKMRAAADKCHAVWSLSTAASQFVMMAMFVQAFWFGSKLVRDGTISPGTVMSVFW
ACLIATTNLQMCIPQLIVLTKGKFAMASLLTLAQSQSTSCPYGVPLTPNKARRTSATFRK
IRPAKCHGHFEFTDVSFAYPSRPTMPVLQDISIFLPPQETSFIVGGSGSGKSTLAQLLLR
MYTPSTGSIFLDDQELGFLDEDFTREHVAAVSQNCILFDMSVHDNVAIGLAGPGSTRKPQ
DVTREEVIRVCRAALMHEFVRDLPDGYDTQLGTNGANLSGGQKQRLAIARALLRNPTVLI
LDEATSALDATSRILVFEAIKRWRQNMTTIVITHDLSQISHDDFVHVLKDGQLVEQGFRQ
ELESFDSEFSHMSNTQEAEGGFKEKDVQALDPEEVPIEAILEKQDEELREELEAVEMSTR
ALKHHSIAPSTFRPLTMGNWMFDAVAELTRAPQAPAPRASRYIAPQAAAVLSEDAPEKMF
RRRTLHIDIPDLPVPAPLATAASSNRLSLQFTPTSPTLCSHPSPKWYTASMVEDDEDFDL
EKNAMQRSGSMAGEKRHYNSHRRRHPRDVRLDSVIIEKAEESEPTTEAAPAPKEAEVSFF
RLVRDIYPTIPNKPLVLLGMFICVASGTITPLFSYLLSRLFFEVSNGARNVSIINTYGGI
VLAIAAADGILIGLKIAVMEGLAIKWVTRVREVCYGRVLAQDKKWFDKPANAAPRLVQVL
IKDGDDARSLIASVLSQTLVVTAMLGVGLIWALARGWQLTLVGFAIAPVFAGVMALQARF
VSGCEVRNKRAREEVAKQYYDAISNVRAIRAMGFENTFREKFDSAVESALSTGVRGAFIE
GCSYGVASALIYLAEALLFYVGAVLIANGTYSYLQMIQTLQLVVFSVSIGSQLMAFTHRI
AKSTRATRDFNQLLKLSTATDESQGILTPDLSGPVSFTNVSFSYPERPEVPVLKNLFVEI
KENECVAIVGSSGCGKSTMAALLQRLYEPDTGCVAIGPHILRSTDVHHLRDHVSVVSQQP
NLFDASIAENIAYGNKSLTPEDIRQAAKAANVHDFVESLPKGYDTLVGENAALISGGQAQ
RLQIARALARPARILILDECTSALDSANQAAVMETLRHAKVGRTTLVVTHKLAMMRMCDR
ILVVHNGVVAEQGSYEELMDRRGVFAQLANGGEWMSD
>PIL31191.1
MAAPLFCRQFNALFAKNWIVLAKHPLVNLLRCLIMPIAVAIFLAYAQVFLSRPNSNGLGT
FVPIFPLADVYDPAWTFVWSDNTNGTTNPSPKDIMARVLGGFSGKQLGSVRQVGEDEIAS
TCLQNFLGTSNCFAAVSFEGIPAAGVNQTLNYTIRYDSSLGFVDVKNHKSDFERRILPLQ
WAIDSSIIELETGVTPATPLEWPFTLSTDEEEYDSIRLAYVGFVGSLLVLPFFICYVGIS
YQLPGSATTERALGITSHMKAMGLLDSARVLSWHLSLSLAYFPAWIIIAVIWQVKVFSGT
SVGLMIAIHLLTGLSLASWAMFVMAPFGKSPTLAAIVSTVLTLALVVIAMVYTAVPTFTA
SIITLFFPPFFYPVAIRCVSGFEVNLVPTSALVPDPEYGLTLWPLLLATLLGIFLWPMAG
ALWERMAFDARNPPHSTGCCGRRGKHAKPAPPPPGTAISIRNLGKDFRTPFSFFGRKGSK
KGVVTAISDLAGKSTAMSILGGLTGRTRGEVVFEGGVERPPRGSIGLVPQKNVLFPELTC
FQTLRLWSAVKPRFDDSADGEDIVQILHDCDLANKVHYNAGALSGGQKRKLQLAIGLVGG
SKIVLVDECTSGVDPLSRRAIWKTLSSVRGERTIVFTTHFLDEADLLADEIAVLAAPGRL
VAHGSPVKLKSTLGEGYTMKVTYQVLSENILAASSGLLKAIRSIAPDAYTSVAGPAEVSF
HLKTSDPEIVRQVLQIVEKEKSRYRIASYAVSATSIEDIFLDLMQAAEAQNADKDDDDDE
IQEAPGVPGLPSGKLELTTGSQRSILGQALTIFHKRALVARRSWLSLLLALAVALIAPTV
TLQYLPAEQAACAVQTSTDPPAPLFLPSAFPRSARPLVAPPTVLSALGPAMAAVRTRPLA
DNASFVGEVSHRFWMDDVMYGGVSVDVQDGAALFAWDAEYGATGQVFLNAVSNLLYNRAL
NDTGAGTGTPRLITPSYGFFSTISAGSLTPLKWAAFFGAAMAVFPAFFALYVAQERRSSV
QAMQFSNGLSNPAGLWLGHLMFDSIFSLVAATILVIIFAAKSTLFTGLGYLWFVMVLYGI
TGTLFAYCVSLVLTNSLAAFAVLAAYQVVIFGLYLAAYLLVLTYAKSTEAIKDMNTIHFT
MSLISPVPNVLRAAFVSINMFNLLCKGDSPITTSSLGSITHYGGPILYLILSSILLFAIL
VYADSGSLWKQKLLSSTRLPNKSSPSPAIAMVAPKPDVLAEATAVRSPSSTDALRVLDVS
KSFGRGDAPVVVDGVSFGVAHDTIFALLGPNGAGKTTTLNMVRGDLAPDAGDVRVNGHSV
VRHTRAARHALGVCPQFTAIDAQLTVREHLSVYARLKGLGRGEETRRDIDAIMVASGLWR
YRDRLASKLSGGNQRKLALAIALIGNPSVILIDEFSTGVDAKMKRDMWRTLKNVAVGKAI
VITTHSMEEASTLANKVGIIAKRMLAVGTTDELVERYGRYLVHFPCRTREDVVRARTLMA
HIPRARMADDVATRFEVPIGDGMSLAELFGILAEAGAREYAVEKASLESVFMKVIRENEV
EEGDGEAVARTRSWWRVW
>VWP02214.1
MDSVDASDWLEPQAIIELQSGVAPQTPLEWPFTQETNDEQFTDIRLSYIRGLRTLLVLAL
FICYVGISYQLPGSFGGERANLLTAHLKVMGLLDSARIIISLAYLPAWIIVSIIWHFRIF
TATNVGVIIVVHLLLGLTLASWSFFVATPFGKSPQLAAVASTFLAIVFAILALVFSRAST
GAAFIFTIIFPPGFYIFAIRAICGWEVHQLATNVLQPDPDNALRLLPLIIAAIIDVFLWP
YLAVLWESRLYDARNPSPRSWWSRIFKRKQSGMIDGAPTIAPDTAISIRNLGKDFKPSFF
KGDKDLVTAVSDLSLEIPKFGIYVLLGSNGAGKSTTMSILAGLLGRTRGTVMFEGGVERP
PRGTIGIVPQKNVLFPELTCYQTLRVWKAVKRSTGRDDDDIEQLLRDCDLGKKIHYNANA
LSGGQKRKLQLAIGLIGGSKIILVDECTSGVDPLSRRALWRTLSAVRNDRTVVFTTHFLD
EADLLADTIAVLAAPGKLVAHGTPVALKSTLGEGYTVNVSFAPEEKAKSVPAAEGELLEQ
IHSIAPLAYTSSSAPNEVSYHLKLKDPSVVRRVLELVEKNRERHGVANYSVVGTSIEDIF
LGLMHDSARPEDVKEKEAEKSDSSATPSLVHAPPAAPTLQLADGRRRSPLGQALTIFHKR
VLIARRSWLTPTLAVLVAVAGSCIPIFFLSNRTNQSCVTHFRTVPQTPLFLPDSPLLLAV
QMAEGSPLLESPPNIIQTLGSPTQFLTTQNIADNATFVQTIDQNFRNLSFGGVSVDQQSG
QALFAWEATPPGLTGLVMLNLVSNLLYNTALNATDRAAASPSVILANYQMFPGIAAGTLV
ALKWVAFFGAAMAVYPAFFSLYVAKERRSAVQAMQLSNGLSDPVGLWLGHLLFDSMFAIV
VASLIVIVFAAASNQFHGLGFFWVVLVLYGVVGALFSYCVSLIVASPLAAFALSAGYQVI
MFVLYLAAYLLTLTYAKTSDAGTDLMIIHYTMSVLAPVASALRASFVSVNLFSLLCDGSS
PVTASSLGDISRYGGPILYLFLYGFVLFGILVWVDSGSVIVRKFSQFRKKPIFGRLGEGA
TTPLDEKMDMRDVDDEAAKVNASDDALRVMNVVKAFDSATNRVVDNVTFGVSQDTIFALL
GPNGAGKTTTFNVIRGDVIPDEGDVLIKGVSMVHHPRSARLSLGVCPQFTAIDSQLTVRE
HLLIYGRLKGLYRGEELKTNVESLMRATSLHMYADRLASKLSGGNQRKLSLAIALIGNPS
VILIDEFSTGIDAKMKRDMWGTLRNVAVGKAIVITTHSMEEASALANKVGILAKKMLAVG
TTDSLVERYATYEVHFSCRTREEVVLAQEAMSRIPGARMADDVATRFEVPIGTGMSLAQL
FAVLSEGGFAEYTVERAGLESVFLKVIRENNVLEEDRDKKRRWWRMC
>PIL31168.1
MAGLFFRQFWALFRKNWIVMSKHPWLNVIRCFIMPIAYGVFLAVAQIFLNKPNNYGLGTS
VPVPRLADVFDGSLALVWADGTNGTGSNPSAHDIISHITSGFSSKQLSAVRQLDSPADIP
SACPQNFNLFSECFAAVAFNSLPGPNGSLPLNYTLRADGGLFHIDVTKHNSDYEKRLLPL
QWAVDSAIIELQSGVAPQTPLEWPFTQETNDEQFTEIRLSYIRGLRTLLVLALFICYVGI
SYQLPGSFGGERANLLTAHLKVMGLLDSARIFISLAYLPAWIIVSIIWHFRIFTATNVGI
IIVVHLLLGLTLASWSFFVATPFGKSPQLAAVASTFLAIVFAILALVFSRASTGAAFIFT
IIFPPGFYIFAIRAICGWEVHQIATNVLQPDPDNALRLLPLIIAAIINVFLWPYLAVLWE
SRLYDARNPSTRSWLSRIFKRKHSGATDGVPPIGPGTAISIRNLGKDFKPPFFKGDKDLV
TAVSDLSLEIPKFGIYVLLGSNGAGKSTTMSILAGLLGRTRGTVTFEGGVERPPRGTIGI
VPQKNVLFPELTCYQTLRVWKAVKRSNGREDDDIEQLLRDCDLGKKIHYNANALSGGQKR
KLQLAIGLIGGSKIILVDEVLKGIVWVALWRTLSAVRNDRTVVFTTHFLDEADLLADTIA
VLAAPGKLVAHGTPVALKSTLGEGYTVNVSFTPEEKVKSVRTAEGELLEQIHSIARLAYI
SSSAPNEVSYHLKLKDPSVVRRVLELVENNRERHGVANYSVAGTSIEDIFLGLMHDSARP
EDAKDKEVENGQSSATPSLVHVPPPAPALQLTNGRRRSPFGQALTIFHKRVLIARRSWLT
PTLAVLVAVAGSCIPIFFLSNRTNQTCETHFRTVAQTPLYLPASPLLLAVQMAEGSPLLE
SPPNIIQTLGSPTQFLTTQNIPDNATFVQTIDQNFRNLSFGGVSIDQQSGRSLFAWEATP
PGLTGLVMLNLVSNLVYNTALNSTNHAAASPSIILANYQMFPGIAAGTLVALKWVAFFGA
AMAVYPAFFSLYVAKERRSAVQAMQLSNGLSDPVGLWLGHLLFDSMFAIVVASLIVIVFA
AASNQFHGLGFFWVVLVLYGIVGALFSYCVSLIVASPLAAFALSAGYQVIMFVLYLAAYL
LTLTYAKTSDAGTDLTIIHFTMSLLAPVASALRASFVSVNLFSLLCDGSSPVTASSLGDI
SRYGGPILYLFLYAFVLFGILVWVDSGSIIVRKFSQFRKNPIFGMGSGTTTPLDEKTDMK
DVDDEAVKVNASDDALRVMNVVKAFDSATNRVVDNVSFGVSQDTIFALLGPNGAGKTTTF
NVIRGDVIPDEGDVLIKGVSMVHHPRSARLSLGVCPQFTAIDSQLTVREHLLIYGRLKGL
YRGEELRTNVESLMRATSLHMYADRLASKLSGGNQRKLSLAIALIGNPSVILIDEFSTGI
DAKMKRDMWGTLRNVAVGKAIVITTHSMEEASALANKVGILAKKMLAVGTTDSLVERYAT
YEVHFSCRTREEVVLAQEAMSHIPGARMADDVATRFEVPIGTGMSLAQLFAVLSGGGFAE
YTVERAGLESVFLKVIRENNVLEEDRDKKRRWWRMC
>KAI1798260.1
MWNPLRPQPAPPAFGQSKMVPEIRASPLSRLLFSWLDPFLYVGFSRPLEKEDFWSLPDSR
LTHPLTERVEKAFYSRCPPESRPSFLPEDGGKFSTARTTESEEQLSRSSSKATKGRQTEE
TKEDAETTAGVSSDKPGKEKGKGNKPKYDSSLLKALHNVFWTQFWFAGFLKFVSDTLNTT
TPLVNQVLLTWLTNSYIYFRASDEERSTLGLQKPQGIGYGIGLAFAIFAMQEVSSLTANH
YFMLAMTNGLSMRTSLIGAIFRKSLRLSGRARLEHSVGQITTMISADTVRLERNAYMVHN
LWSAPVQIALGIGLLIRNLGVSALVGFAILLMGAPIEFILARVMFTQRKKGVVLTDQRVR
MTSEVLSGIRLIKYYAWESFYAQQVSTLRDREVRTIRRLAAARSLLIGTVTIIPIAATVL
SIVTYALTKHSLNIAIIFSSVQYFGIIRMPLILLPVVLASATDALVALRRIGAFMRAEEL
SVPYEIDARADSAVDVDGDFTWETVRKDANAINLAAKFGKDKKAMAVEKKGRKKGDDSLL
PTALNTPTGASPARSAENVSAAGGSGEVKEKEQEKPFELKGIKLKIPKGSFVAIVGRVGS
GKSSLVQALIGEMRKTRGECTFSSTAAYVPQTAWIMNATLRQNIIFGQPEDDARFHDIIK
ACCLEPDLEMLPNGEQTEIGEKGINLSGGQKARVSLARAAYSGADIVLMDDSLSAVDSHV
GKKLLDNCLLRGPLADKTRVLVTHTLHVLDKTDYIYVMDEGVVAEEGTYADLMKDGRMFA
RLMEEYGSQEENKREEVVDAQQENKIVVPAEVKKGTQKLMQDEERITGAVPWSVYSKYIA
FGGGWTVLLLFLLVALSQAAQVANTLFLGFWTSSSIHGFTQGDYMGTYAALGVGSGLFAF
ALSLNISMMSLTAGLKMFKRAFLAVVRSPVAFFDTTPLGRIMSRLSKDQDTVDTELAMIA
NQVLTTASSVIGTAGLVFYTFPYLGIMFAPLIVLYYLAAIYYRRSSVEAKRLDSNLRSIL
YASYTETLTGLSTVRAYRSQDRFVRNAEQGQDLENRAYYMTIAIQRWLGVRLDILGNMLI
LGICLFAAGFRHTVDPSKIGVVLTYTLSITQSFSTLVSNYAQNEQNFNAVERILYYTELT
SEGNATTPTDPPPSWPEGGAIEFKDVEMSYRPGLPPVLKGVSFRVNPGEKIGIVGRTGAG
KSSLLQALFRIVNLDSGTIEIDGKNIAQMGLEALRRRLALVPQDSLLFQGTVRENLDPLN
TRTDAEILDSLKRAWLLPRDGPPDSVAESKFTLDSQVSDEGTNYSAGEKQLLALCRALVK
NSRIIVLDEATSSVDVETDAKVQRTIQTEFASSTLLCIAHRLNTIVYYDRILVMDAGQVA
EFDAPLKLFDKEDSVFRSLCNEANLSRQDIVKIRSTVQGELSVPPSTSASVAHQSTD
>PIL37563.1
MIAMVLLFPVPGYVASMIQGVQKDRMKKTDARVQNVTETMSVIRMVKLFGWEPRVADQLA
EKRENELTFIRKYKILELINNNINFVIPVVTMIVTFTTYTVIMGEVLTASRVFSSMAVFD
ILRDQLHMIFGFTPSIIQAKVSLDRVSEFLNNTELLDEFTDKDAASFSAAVVPPQAPERD
VLGIRGASFTWSNDNDGSLTPGPNRRNFTLRIEDEVTFKRGAINLVVGPTGSGKTSLLMA
LLGELHYLPNGPDSYVSLPRAGGVAYAAQESWVQNETIRDNILFGAPFDEERYNKVIEQC
ALKRDLTLFDAGDLTEVGEKGLTLSGGQKARITLARAVYSHAQILLLDDVLAALDVHTSR
WIVDKCFKGDLLRGRTVVLVTHNVAMASPIADFVVSLGTDGRVASQGTLSKVLAKDHKLS
EEVAEEREELKKAEDEVDAVEPDSEDVPKKGDGKLVVAEEISEGHVSWSALRLYFTSMSG
GYSLIFWLGVLGFLGLCELLGVMETYWLGFWAQQYEDTDPSEVKISYYLSVYNIMLFFGI
ICYCSSYVVYLFGVLRASRSMHATLVRSVLSATLRWLDKTPTSRIITRCTQDIQCIDGQL
ANNLGWFIELTVAMLAKFLAVVTFSPIFAVPGLIVSILGTWCGQIYMKAQLCVKREMSNA
KAPVLGHFGAAIAGLTSIRAYGAQKQFRAESYRRIEKYVRAARTFYNLNRWVSIRIEALG
SLFAAGLAAYLVYGSKARAANTGFSLNMAVGFSSMILWWIRILNEFEVAGNSLERVQQYV
MIEQEAPSTNTGVPPAYWPASGSLRVEKLSARYSADGPRVLHEISFEVKAGERVGIGSVG
RTGSGKSSLTLSLLRLILTEGKVYYDGIATDSVNLDALRSHITIIPQVPELLSGTLRQNL
DPFSQYDDAVLNDSLRAAGLFSLQSETDEGRITLDSQIASGGSNLSVGQRQILALARAIV
RQSKLLILDEATSAIDYETDEVIQKSLREELGNDVTLLTIAHRLQTIMDADKILVLDAGR
IAEFGSPADLLKNEKGMLRALVDESGDKEKLYEMARSKSS
>VWO94799.1
MRSSRLYSWILPTSVFLLCAQLTQARRNVSSGFSLNPQQALSPLDVVANKRPERCPPCFN
CQLDAFTCGNFGDCSKFDGQCKCPPGWAGIDCLTPQCDSLADGDHRRQREDGKQCECKEG
WNGINCNVCENDDSCVGFPLRGQPTGDDERVGNMTCYKGGETVFNNHQMCDVTNRKILDM
LPDRPPQVTFSCDKQSDMCHFQFWTAQVESFYCQLSECESRAQRGYDKNQTFYECEKIEC
KCVPGRFICGEDGSLDITDFLRENIKGPAQFICTEGQGCTFEEPGMNDLIETFFGDHYIT
LQCKGGECLHYSQVPGYVAPPRPDNTAFVALSAAGAGLFVISVSAILWYAGRTHSSDFGG
IRLPENESAKLMTDHVPASLHFSNISYTLNGRTILDNISGSAKPGQLLAIMGASGAGKST
FLDILARKNKKGTVGGTTLVNGREVEDADFKKVTGFVDQEDTLMSTLTVYETVLYSALLR
LPREMSLEAKKYRTLETMNELGILGIKDSRIGDTGRRSISGGEKRRVSIACELVTSPSIL
FLDEPTSGLDAYNALSVIDSLVSLARDYNRTVIFTIHQPRSNIVSLFDQLIVLAQGKLIY
SGEADKVTDYLADINHPCPLGFNVADFLIDLTMQAGMEPHSQDTQSPPEPAQAGEEEDNI
RDEERAFSRADRPSTSSLRSAYRNSDDTRVEETRTRASSIYSSTAYIRKKTSQLLEAIKP
SQPRIDGPVPPKLQELINAFREGSIHQDLQNEIIGVAGAPTTGESIAMSQLPDVSLESKL
SRGRKRASWGTQFRILSGRAFKNLYRDPALLTAHYVASVGVALICGFFFQNIQNDIAGFQ
NRLGVFFFTLALFGFSCLSSLNLFANERILFMRERANGYYSSFTYFSSKILFDILPLRIV
PPLVFGGIIYGWIGLVPEVVIFWRFMLTLVLFNLTTASVILLLSIAFASTSVANLVGTLI
LLFNLLFTGLLINRKTVPALFQWLHTVSFFHAAFEALAVNELRYLQLHEEKYGVNIDVPA
AAILSTFGLRAGSFWWPNIALLGIFFGTFTVASYLVLHFYVKEKR
>KAI1792487.1
MATVQAQLDPSELEAIEGHDRVPELPATHITTTHGNTGYHNVNLAHPPSSSGDVGDSASE
RHDIPLTRQASSGSHVDIGHFDPEGVDQLRRSLSRQSHNGTPLPFDLLPRREVERRSVST
EVTLASPDAPFDFGKRLRNVAKKLEESDIKRRELGVAFRDLRVVGVGASASHQSTFGSAI
NPLNALRGFRDAMRPATRDILSGFEGVVRPGEMMLVLGRPGSGCSTLLKTLANERGEFHS
IHGNVWYDSLTPEDVEKRFRGDVQYCPEDDVHFPTLTVDQTLRFAAKTRTPQTRIDEESR
EQYISTVVEMVETVFGLRHVKNTLVGDASVRGVSGGEKKRVSISEALVTRSLLNSWDNST
RGLDASTALEFVQALRLATDIGRQSTIVAIYQAGEQLYEHFDKVCVIYEGRQVYMGPANR
ARQYFIDMGYEPANRQTTADFLVAVTDPNGRIVREGYEHRVPRTAAEFADYFRKSEFARL
NSEDVDAYRAAFVGKPERIADYKSSVKLERARHTRSSSPFIVSIPMQARALMIRRLQIIR
GGIAAQVIQLASFVLQAIIIGTVFLRLNDTTVTFFSRGGVLFFALLFAALSTMAEIPALF
AQRPIVHRQSRAAMYHPFVEGLALTLVDVPITLVTQIVFALILYFLVGLRQMADRFFIFL
LFAFSMTVTMKAWFRMLAAAFKSPAPATAIAGLSTLILVLYTGYTIPQPYMIGALKWITW
INPLRYGFEALVVNEFHGLESGCSNLVPQGPAYANVSLANQVCTTVGSVPGSSTVLGDAY
ISASFNYSYSHLWRNFGVVCAFGVGFVSILLFLYENNQSLAGQSTVMLFKRGSKSDVINA
AQKEAASDEEKGNSRTTESRGAVVPKEGGVDIKEIRAAAPEVHDTFSFHHLNYTVPVGGG
NMRQLLDDVSGYAPPGKLTALMGESGAGKTTLLNVLAERTTGGVVSGNRYMNGHPLPSDF
QAHTGYCQQMDTHLPTATVREALVFSAELRQPPEVPLAEKKAYVEKVLVMCGLEAYADAV
VGSLGVEHRKRTTIAIELVAKPSLIFLDEPTSGLDSQSAWAITSFLRDLADSGQAIICTI
HQPSAELFQVFDRLLLLRKGGQTVYFGDIGTRSTTMIEYFERTGARKCTDTENPAEYILE
AIGAGATATTDIDWYAAWRNSPESEGVQAQLERIHSEGQKKPPVQPRLKKTYPTTWFYQL
VLLLRRNAQAYWRDPVYIIAKLALNIAAALLIGFTFYKAKLTIQGTQNHLFAVFMSLIIS
VPLSNQLQVPFIDIRNIYEVRERHSRMYSWTALVTSQILVEIPWNILGSSLYFVCWFWTV
GFPTSRAGYTYLVMGLFYPLYYTTVGQAVAAMAPNAEIAALLFSFLFSFVLTFNGIMQPF
NLLGWWRWMYRVSPYTYLVEGLLGYALGRQPITCSSVELVAITPPAGQTCAQYMAPYIAQ
VGGYLADPNATDTCKFCQYQTTDGFLQNSFNIFYSNHWRNLGIFAAFICINVCFIYTFTY
VFRVRKGDFLMAPFRRLRRSKQII
>XP_040758437.1
MSDTTVTTPHASTSDLEQKFESTTTVQVQSRESAHPHPVSSPPQPSVRLLFSLVSRRDFY
CLLLPAILTSMLAGGVAPFMTYVIGESFDAFANFPTTPNPSQAAKKQLLHGVGIAALELV
GLAFGALALSTITSSLWIWTGERNLMAVRKEVYAAVTQKEMVWFDTKMGSEDSVTTTDGD
GPVGAGGLMARFARETDEVRMASSLASGFIVQYMTSCITCVVLAFVESWSLTLIILSSVP
ILMFIQVVSQIFAGAYLNVERSETAKAATLVDRAIAAIATVKAFNAEPHEHAKVGGVLDA
MQAAANGCITVWGITATCAQFVTMAMFVQGFWFGSKLVRDGSITPGTVMSVFWACLIAAN
NLQMCIPQIVVLSKGKFSMAALLALAESEPAAPLGRPGSMALKRSSRRQTHLRKIVPGKC
RGEFELDNITFAYPSRPSMPALKDVSIFLPSDETSFIVGSSGSGKSTIAQLLLQMYLPQG
GSIRLDDQETAYLDEEWMRSHVAAVSQGCILFDMTVHENVAIGLAFPGSSRRPEDVSRAE
VEAVCRAALMHEFVRDLPNGYDTQLGTGGANLSGGQKQRLAIARALLRNPTVLILDEATS
ALDATSRILVFEAVKRWRQNMTTIVITHDLSQIASDDFVYMLKDGQLVEQGYRSELEACT
YGEFRQMVDMQDASGGFPEKPAEELVPVPVEAILEQQLAEMQEEIDTVRIGTKALRHQTI
TQSTFRPLTMGNWMFDAVADLTNSTTTIPPAVLNARIEQPVSRISPADEEEDEKPIKERR
RKTLHIDIPSPPAMVATNHRYSLQFTPTSPTAYSLRSTTTLCSPQALDDDDFDAEKAMLR
KNASQVTIKRHGAHSSESLPAKRPRTKWDEKTLEALQAIKVESSENVGSKPEVPTEPPMQ
SFWSLVRDVYPTLPTKPFIIIGITVCAASGAMTPLFAFLLSRIFVEVSAGAKDVSLINTY
GGIVLAVAAADGVFVGLKYAIMEVIGMDWVTRVRKTCMTLVLAQDKKWFDKSENSSARVV
QILIKDGDDARALIATVLCQATVVTSMLGVGLIWALIRGWQLTLVGIAIAPVFALSMAVQ
SNLVAKCETRNKRAREEVAKGYYDAISNVRGIRAMGFESAFQRKFEETTDQALSVGVRGA
FIEGCTYGVASALIYLAEALLFYVGAVLIARGTYTYLQMVQVLQLVVFSVSIGSQLMGFT
QRIAKSVQATRDFNRLLKLSRYTEESRGVLQPEIDGSVSFSNVSFSYPERSDVPVLKDIS
LDIADGECVAIVGASGSGKSTIASLLQRLYEPDLGSISIGLNALRSTDVHHLREHVAVVS
QHANLFDTTITENIAYGSKSISDADVRRAAQAANVHEFVESLPKGYDTHVGENASLISGG
QAQRLQIARALARPARILILDECTSALDAANEAAVMETLVRARVGRTTLVVTHKLQMMRM
CDRILVVHDGVIAEEGTYEELMQKHGVFAQLASGGEWTR
>KZT00697.1
MSDTTVTTPHASTSDLEQKFESTTTVQVQSRESAHPHPVSSPPQPSVRLLFSLVSRRDFY
CLLLPAILTSMLAGGVAPFMTYVIGESFDAFANFPTTPNPSQAAKKQLLHGVGIAALELV
GLAFGALALSTITSSLWIWTGERNLMAVRKEVYAAVTQKEMVWFDTKMGSEDSVTTTDGD
GPVGAGGLMARFARETDEVRMASSLASGFIVQYMTSCITCVVLAFVESWSLTLIILSSVP
ILMFIQVVSQIFAGAYLNVERSETAKAATLVDRAIAAIATVKAFNAEPHEHAKVGGVLDA
MQAAANGCITVWGITATCAQFVTMAMFVQGFWFGSKLVRDGSITPGTVMSVFWACLIAAN
NLQMCIPQIVVLSKGKFSMAALLALAESEPAAPLGRPGSMALKRSSRRQTHLRKIVPGKC
RGEFELDNITFAYPSRPSMPALKDVSIFLPSDETSFIVGSSGSGKSTIAQLLLQMYLPQG
GSIRLDDQETAYLDEEWMRSHVAAVSQGCILFDMTVHENVAIGLAFPGSSRRPEDVSRAE
VEAVCRAALMHEFVRDLPNGYDTQLGTGGANLSGGQKQRLAIARALLRNPTVLILDEATS
ALDATSRILVFEAVKRWRQNMTTIVITHDLSQIASDDFVYMLKDGQLVEQGYRSELEACT
YGEFRQMVDMQDASGGFPEKPAEELVPVPVEAILEQQLAEMQEEIDTVRIGTKALRHQTI
TQSTFRPLTMGNWMFDAVADLTNSTTTIPPAVLNARIEQPVSRISPADEEEDEKPIKERR
RKTLHIDIPSPPAMVATNHRYSLQFTPTSPTAYSLRSTTTLCSPQALDDDDFDAEKAMLR
KNASQVTIKRHGAHSSESLPAKRPRTKWDEKTLEALQAIKVESSENVGSKPEVPTEPPMQ
SFWSLVRDVYPTLPTKPFIIIGITVCAASGAMTPLFAFLLSRIFVEVSAGAKDVSLINTY
GGIVLAVAAADGVFVGLKYAIMEVIGMDWVTRVRKTCMTLVLAQDKKWFDKSENSSARVV
QILIKDGDDARALIATVLCQATVVTSMLGVGLIWALIRGWQLTLVGIAIAPVFALSMAVQ
SNLVAKCETRNKRAREEVAKGYYDAISNVRGIRAMGFESAFQRKFEETTDQALSVGVRGA
FIEGCTYGVASALIYLAEALLFYVGAVLIARGTYTYLQMVQVLQLVVFSVSIGSQLMGFT
QRIAKSVQATRDFNRLLKLSRYTEESRGVLQPEIDGSVSFSNVSFSYPERSDVPVLKDIS
LDIADGECVAIVGASGSGKSTIASLLQRLYEPDLGSISIGLNALRSTDVHHLREHVAVVS
QHANLFDTTITENIAYGSKSISDADVRRAAQAANVHEFVESLPKGYDTHVGENASLISGG
QAQRLQIARALARPARILILDECTSALDAANEAAVMETLVRARVGRTTLVVTHKLQMMRM
CDRILVVHDGVIAEEGTYEELMQKHGVFAQLASGGEWTR
>XP_040758883.1
MPRSLFWRQFSALMRKNVIVLSKHPWLNVVRCILLPIGYGIFLAAAQFLLFRPNNDGLGT
AVPVQRLSDQYDGSLTLLWADGTNGAGSPSAEDIMAHITSGFNPWQLSNVQKVDSPSDVA
AHCPENWSGQSQCFGALIFNSLPDSSNVSSASQPYNYTLRVDYGLEYINVLKHTSSYEQR
MIPLQWAVDNAIIELTTNISFPAPLEWPFTQETNAEQDTDVRLSFVRGTRNLIVLALFIC
YIGIAYQLPGSVMFERATQLTSHMKAMGLMDSARIISWHLTISLIYIPAWTLVSVIWHFQ
IFTGTNTGLVFAIHLLLGLSLASWSFFASVPFGRSPQLAAIASTVLAIGFAVLALVFQHA
STVSAFIYSLFFPPGFYIFAIRAVCGFEVHQIPTSVIRPDPDNHLRLLPLIFAAIINIFL
WPCIAVLLERYLYDAHNPSKLSWHFWGKQKRAVEDGISSLPAGTAISIRNLGKDFRTSTF
RRNKGVVTAVADLSLDIPKTGIYVLLGSNGAGKSTTMSILAGLLGRTRGTVLFEGGAERP
PLGTIGLVPQKNVLFPELTCYETLRLWQAIKPLSDSSSKEDIEQLLHDCDLGKKVHYNAN
ALSGGQKRKLQLAIGLVGGSKILLVDECTSGVDPLSRRALWRTLTSVRHERTIVFTTHFL
DEADLLADTIAILAAPGKLVAQGTPVALKSQLGEGYAVHVTFPDDLEEGSAEPSELLERI
CLLAPFAFISTSTPNGTSYQLRSRDSSIVHEVLKMLEMEREEGFIDSYSVQSASIEDVFL
TLMHSNTETQSATKEKVYDATLSEGSFPILGLTNGRKRSPVGQALTVFHKRILIARRSWL
TPLLLVLIAVGGACAPLFFISGLPAQTCVQAFPDVESLPLYAPYSPVVNQAAKYGIFGAQ
VLASPPGILSTLGRTMETVPVYNISNNATFVEQVHQNYLSFPLGGVSFDLDSSSALVAWQ
ATPPGFTSLTMLNLASNVFLNHAVNASGKGIGVPRLIMANLQRFAKFNFGETLDTLKWVA
FYGAAMSAFPAFFSLYVSKERRSSVQAMQFSNGLSNPVGLWLGHLMFDSIFSLIVATVMI
IIFATVSTQFAGLGLFWVVLVLYGVAAALFSYCVSLAVNSPLAAFALSAGYQIVTFLLYF
AAHLIIVTYANVFDSSRDLSIIHFTLSVTAPVVSAVHAAFVSVNLFSLLCDGNQPATLPS
MGQLSRFGGPILYLIGYSFALFAILVWVDSGSIRPRRLKSHKRDSTTTKLASGVEELRAA
CIRRHDVDDEAAAAAKSNDALRVLNVVKAYGSPGNKVVDDVSFGVPKDTIFALLGPNGAG
KTTTFNMIRGDVIPNEGDVLINDVSIVNQPRAARLSLGVCPQFTAIDTALTVREHLMIYG
RLKGLYRGEEVQRNVHALMHATSLDMYADRLATSLSGGNQRKLALAIALIGNPSVVLIDE
FSTGIDAKMKRDMWATLRTVARGKAIVITTHSMEEASALANKVGILAKKILAVGTTESLA
ERYATYEVHFSCRSREEVALAEKLMAQVPGARMADDVATRFEVPIGHGMSLAKLFGVLSA
QKDFEYTVERATLESVFLKVIRENDVLEEDTASRTRRWWRLIF
>XP_040759828.1
MVHRLFWRQFTALVWKNWIVLSKHPWLNVLRCIILPIAYGIFLAVAQLFLVKPNNYGLGT
AITVPRLADQYDGSLALVWADGTDGSGSPSSTDIISHITSSFDSKQLSNVKKADSPDDVP
SLCPENFNGYSECYAAVVFNSLPGSSGNASAAAQYNYTLRADSGLYYVNVEQHTSSYEER
VLPLQWAIDSAIIELTTDTSPSTPLEWPFTQETNSEQSTSIRLSYIRGLRTLLVLALLIC
YIGIAYQLPGSFMNERATQLTSHMKAMGLMDSARIVSWHVSISLVYLPAWIIVSVIWHYR
IFTGTNGGLVFVIHLLLGLSLASWSFFVSVPFGKSPQLAAIASTVLAIVFAILALVDEHV
STGAAFFFSLFFPPGFYIFAIRAVCGFEVHQIPTSVTRPDPDNHLTLLPLIIAAIIDVFL
WPWMAVLLERRLYGAHNPSTSSRRFWRKRTPATEEGSPVVPPGIAISIRNLGKDFKTSLF
KRDKGLVTAIADLSLDIPKTGIYVLLGSNGAGKSTTMSILAGLLGRTRGTVLFEGGVERP
PLGTIGLVPQKNVLFPELTCYQTLRLWRAIKPLSNSSDDEDIEQLLRDCDLGKKIHYNAN
ALSGGQKRKLQLAAGLVGGSKILLVDECTSGVDPLSRRALWRTLTSVRHERTIVFTTHFL
DEADLLADTIAVLAAPGRLVAQGTPVALKSEFGEGYTVQVSSNVAEPSEKMSINSAELLD
HVRRLAPSAYITSSSPNEVSYHLKAKDPEVVHRVLELLEVEREADRVGSYSVQSTSIEDI
FLGLMHSNVDSQSEKAEKGSETLLPVLSNGSQPPLELTNGRKRSPLGQAFTIFHKRLLVA
KRSWLTPLLLVLVAVAGSCVPLFFISGRPAQTCVQKFGIVASIPLYAPYSPVVLEQASYN
ASGDQILVSPPGLLSTLGPTTELVPVYNISNNATFVSTINQNFQNLTLGGISVDLETGSA
LVAWEATPPGYTGLVMLNLASNLLFNHALNTSGKGTEVPQLITANFQPFPGFDAGTLVAL
KWVAFYGAAMSVFPAFFSLYVSKERRSSVQAMQLSNGLSNPVGLWLGHLMFDSMFSIIIS
SVMVIVFAAASNQFAGLGLFWVVLFLYGIVGALFSYCVSLAVTSPLAAFAASAGYQVVMF
ILYLAAFLLTMTYAKVSNDSRDLSIIHYTMSVGSPVASALQAAFVSVNLFSLLCDGEQPV
TTASIGKLSRFGGPILYLIVYAFVLFGILVWVDSGSILPRRFASHKRDGAVAGRIGRQDA
DDEAVAVAKSNDALRVLSVVKAFGSSDNRVVDNVSFGVSQDTIFALLGPNGAGKTTMFNM
IRGDVIPDEGDVLINGVSVVTHPRAARLSLGVCPQFTAIDSELTVEEHLMIYGRLKGLYR
GEELKRNVQALMNATSLDIYAGRLAIRLSGGNQRKLALAIALIGNPSVVLIDEFSTGIDA
KMKRDMWGTLRTVAVGKAIVITTHSMEEASALANKVGILAKKMLAVGTTDALAERYATYE
VHFSCRSREEVTRAQELMVQIPGARMADDVATRFEVPIGGGMSLAHLFGVLSSQDDFSEY
TVERATLESVFLKVIRENDILEEDSTLKRRRWWRSC
>KZT02088.1
MVHRLFWRQFTALVWKNWIVLSKHPWLNVLRCIILPIAYGIFLAVAQLFLVKPNNYGLGT
AITVPRLADQYDGSLALVWADGTDGSGSPSSTDIISHITSSFDSKQLSNVKKADSPDDVP
SLCPENFNGYSECYAAVVFNSLPGSSGNASAAAQYNYTLRADSGLYYVNVEQHTSSYEER
VLPLQWAIDSAIIELTTDTSPSTPLEWPFTQETNSEQSTSIRLSYIRGLRTLLVLALLIC
YIGIAYQLPGSFMNERATQLTSHMKAMGLMDSARIVSWHVSISLVYLPAWIIVSVIWHYR
IFTGTNGGLVFVIHLLLGLSLASWSFFVSVPFGKSPQLAAIASTVLAIVFAILALVDEHV
STGAAFFFSLFFPPGFYIFAIRAVCGFEVHQIPTSVTRPDPDNHLTLLPLIIAAIIDVFL
WPWMAVLLERRLYGAHNPSTSSRRFWRKRTPATEEGSPVVPPGIAISIRNLGKDFKTSLF
KRDKGLVTAIADLSLDIPKTGIYVLLGSNGAGKSTTMSILAGLLGRTRGTVLFEGGVERP
PLGTIGLVPQKNVLFPELTCYQTLRLWRAIKPLSNSSDDEDIEQLLRDCDLGKKIHYNAN
ALSGGQKRKLQLAAGLVGGSKILLVDECTSGVDPLSRRALWRTLTSVRHERTIVFTTHFL
DEADLLADTIAVLAAPGRLVAQGTPVALKSEFGEGYTVQVSSNVAEPSEKMSINSAELLD
HVRRLAPSAYITSSSPNEVSYHLKAKDPEVVHRVLELLEVEREADRVGSYSVQSTSIEDI
FLGLMHSNVDSQSEKAEKGSETLLPVLSNGSQPPLELTNGRKRSPLGQAFTIFHKRLLVA
KRSWLTPLLLVLVAVAGSCVPLFFISGRPAQTCVQKFGIVASIPLYAPYSPVVLEQASYN
ASGDQILVSPPGLLSTLGPTTELVPVYNISNNATFVSTINQNFQNLTLGGISVDLETGSA
LVAWEATPPGYTGLVMLNLASNLLFNHALNTSGKGTEVPQLITANFQPFPGFDAGTLVAL
KWVAFYGAAMSVFPAFFSLYVSKERRSSVQAMQLSNGLSNPVGLWLGHLMFDSMFSIIIS
SVMVIVFAAASNQFAGLGLFWVVLFLYGIVGALFSYCVSLAVTSPLAAFAASAGYQVVMF
ILYLAAFLLTMTYAKVSNDSRDLSIIHYTMSVGSPVASALQAAFVSVNLFSLLCDGEQPV
TTASIGKLSRFGGPILYLIVYAFVLFGILVWVDSGSILPRRFASHKRDGAVAGRIGRQDA
DDEAVAVAKSNDALRVLSVVKAFGSSDNRVVDNVSFGVSQDTIFALLGPNGAGKTTMFNM
IRGDVIPDEGDVLINGVSVVTHPRAARLSLGVCPQFTAIDSELTVEEHLMIYGRLKGLYR
GEELKRNVQALMNATSLDIYAGRLAIRLSGGNQRKLALAIALIGNPSVVLIDEFSTGIDA
KMKRDMWGTLRTVAVGKAIVITTHSMEEASALANKVGILAKKMLAVGTTDALAERYATYE
VHFSCRSREEVTRAQELMVQIPGARMADDVATRFEVPIGGGMSLAHLFGVLSSQDDFSEY
TVERATLESVFLKVIRENDILEEDSTLKRRRWWRSC
>KZT01143.1
MPRSLFWRQFSALMRKNVIVLSKHPWLNVVRCILLPIGYGIFLAAAQFLLFRPNNDGLGT
AVPVQRLSDQYDGSLTLLWADGTNGAGSPSAEDIMAHITSGFNPWQLSNVQKVDSPSDVA
AHCPENWSGQSQCFGALIFNSLPDSSNVSSASQPYNYTLRVDYGLEYINVLKHTSSYEQR
MIPLQWAVDNAIIELTTNISFPAPLEWPFTQETNAEQDTDVRLSFVRGTRNLIVLALFIC
YIGIAYQLPGSVMFERATQLTSHMKAMGLMDSARIISWHLTISLIYIPAWTLVSVIWHFQ
IFTGTNTGLVFAIHLLLGLSLASWSFFASVPFGRSPQLAAIASTVLAIGFAVLALVFQHA
STVSAFIYSLFFPPGFYIFAIRAVCGFEVHQIPTSVIRPDPDNHLRLLPLIFAAIINIFL
WPCIAVLLERYLYDAHNPSKLSWHFWGKQKRAVEDGISSLPAGTAISIRNLGKDFRTSTF
RRNKGVVTAVADLSLDIPKTGIYVLLGSNGAGKSTTMSILAGLLGRTRGTVLFEGGAERP
PLGTIGLVPQKNVLFPELTCYETLRLWQAIKPLSDSSSKEDIEQLLHDCDLGKKVHYNAN
ALSGGQKRKLQLAIGLVGGSKILLVDECTSGVDPLSRRALWRTLTSVRHERTIVFTTHFL
DEADLLADTIAILAAPGKLVAQGTPVALKSQLGEGYAVHVTFPDDLEEGSAEPSELLERI
CLLAPFAFISTSTPNGTSYQLRSRDSSIVHEVLKMLEMEREEGFIDSYSVQSASIEDVFL
TLMHSNTETQSATKEKVYDATLSEGSFPILGLTNGRKRSPVGQALTVFHKRILIARRSWL
TPLLLVLIAVGGACAPLFFISGLPAQTCVQAFPDVESLPLYAPYSPVVNQAAKYGIFGAQ
VLASPPGILSTLGRTMETVPVYNISNNATFVEQVHQNYLSFPLGGVSFDLDSSSALVAWQ
ATPPGFTSLTMLNLASNVFLNHAVNASGKGIGVPRLIMANLQRFAKFNFGETLDTLKWVA
FYGAAMSAFPAFFSLYVSKERRSSVQAMQFSNGLSNPVGLWLGHLMFDSIFSLIVATVMI
IIFATVSTQFAGLGLFWVVLVLYGVAAALFSYCVSLAVNSPLAAFALSAGYQIVTFLLYF
AAHLIIVTYANVFDSSRDLSIIHFTLSVTAPVVSAVHAAFVSVNLFSLLCDGNQPATLPS
MGQLSRFGGPILYLIGYSFALFAILVWVDSGSIRPRRLKSHKRDSTTTKLASGVEELRAA
CIRRHDVDDEAAAAAKSNDALRVLNVVKAYGSPGNKVVDDVSFGVPKDTIFALLGPNGAG
KTTTFNMIRGDVIPNEGDVLINDVSIVNQPRAARLSLGVCPQFTAIDTALTVREHLMIYG
RLKGLYRGEEVQRNVHALMHATSLDMYADRLATSLSGGNQRKLALAIALIGNPSVVLIDE
FSTGIDAKMKRDMWATLRTVARGKAIVITTHSMEEASALANKVGILAKKILAVGTTESLA
ERYATYEVHFSCRSREEVALAEKLMAQVPGARMADDVATRFEVPIGHGMSLAKLFGVLSA
QKDFEYTVERATLESVFLKVIRENDVLEEDTASRTRRWWRLIF
>XP_040758505.1
MRWWLRACGSRERGKEFERRWRKGEGKREASIAWALNDVFGWRFWTGGVFKVIGDTSQLM
GPLLVRAIINFARERVAAQAAGEAPPRIGRGVGMAIGLFCTTVTASVCTHQFFWRSMTSG
LLVRAALISSIYKRGVALTGKARTKIPNAKLVTHISTDVSRVDACAQWFHATWTAPIQVT
ICLIILLVELGPSALAGFSLFLLIIPIQERAMSFQFSTGKRTLRWTDMRSKLILEVLGAM
RVVKYFSYEEPFLKRLSDIRDNELKGIKKVQLARSANIASAFSVPTLAATLSFVAYTSTN
NSFNVATIFSSLSLFQLLRQPLMFLPRALSATTDAQNALERLKGLLHAELADGEAFTIDP
AQDVALIVEDATFEWEESPSAKEAQEKGKGKAAAKAAEIEGENEGAAAPFQVQDITMKVP
RGTLAAVVGSVGSGKSSLLQGLIGDMRKVKGHISFGGKVAYCSQTAWIQNATLRENILFG
QPFDEDKYWKAIENASLLTDLEVLPDGDLTEIGEKGINLSGGQKQRVNIARALYYDADVV
IFDDPLSAVDAHVGKALFADAILGALRGHGKTVILVTHALHFLSQCDHIYTIQNGRIEEQ
GTFSELINNEREFSRLIKEFGGTTSQEEGADAEEEAIEVQTAPTTKAVDEAKIKSDAIKR
SAAGTGKLEGRLIVPEKRTTGSVSWRVYGEYLKAGKGYVTFPILLLCVLLMQGSTIMNTY
TLIWWEEDEWGRPNSFFQILYACLGIGQAVFTFTVGATMDIMGSFVSRNLHHSAIRSIFY
APMSYFDTTPTGRILGIFGKDIENIDNQLPVSMRLFVLTIANVVGSVIIITVLEYYFIIA
IAIIAFGYNYLSKFYRSSSTELKRIDAMLRSILYAHFAESLSGLPTIRSYGETNRFLRDN
EYYIDLEDRAAFLTVTNQRWLALRLDTLGGIMTFTVAMLTVTDVAGISPAQIGLVLTYST
SLVQMCNVVTRQSAEVENYMSSIERVVQYSQPGRVEQEAPHEIADRKPPAEWPARGAIEF
KDVTMRYRPGLPLVLKGLSLSIRGGEKIGVVGRTGAGKSTLMLALFRIVDLASGSITVDD
IDISTIGLRDLRSKISIIPQDPLLFSGTIRSNLDPFDQYPDHRLWDALRRSFLVDSTSND
EQSPQDGNQAPTNRFNLDTVIESEGANLSVGERSLLSLARALVKDSQVVVLDEATASVDL
ETDSKIQHTIQTQFSQKTLLCIAHRLRTIISYDRILVLDSGKIAEFDAPLNLFYMQDGIF
RGMCERSGITAAEIEKASVRASVI
>KZT01063.1
MPPYQLPVAITLAGAAACSLIVFLIFRPKGGKIQLPISEEVPERDPFDVTKPEDRIDGYP
VNEEAFWYRMRLRKLAISIFLGSILAIQSVCLGWSAIDDDRSQALIHALHVAFALYLLII
AGRSVRKQDGSHAVYIVHLSALTFVATALFFTTAILPSSRLAHTGSSDVSAVPLGLFYAT
FTLYAISLVIAATTPCGPPLHFPPEQIYSEKTIMKVSTQYADNVCGIRGASMWDTLLFSY
TTKVVMLGNTSESLEIADLPIVPADMRATTLFATMRAAMRAYKLRVGSWKPKPGSGWELL
YRLVRVNARMIMAVVVLAAVAAVLFYTPAFFLRNVVYYLEVDPDRTNRGWGWVYCTGLFV
SNAITHLITGQLWSLSTTTLQVRLKVQLNSILFAKTLVRKDVASSSGPAAASDGATSSAA
SGDGKSKEKEEDDFSSKAQIMTLMTTDVDRVSEFAWHLFTLIDSPVEIVIGTLFLYNLLG
ISCFIGLAVTCLFLPLNHFAGKVVVGAQDNLMKARDERVSLMNEILGGIRMLKFMAWERS
FEERVMKIRAKELKYQRLNYHIEVLFNAIWNSTPIVVTLVSFWHFAVVRQQVLTPSIAFT
SISIFNEMKFALNALPETFINMLQSLVSMRRIEKYLLGQEVAKVEPLDGQPHPIILQNAT
ITWPQDRVHGASAIPSVASTPQQKFTLLDLSLNFPLGELTLICGRLGSGKSLLLLSLLGE
ADVLAGQVISPRTPPDTISSFAGVVVPEEEWVVEGVCAYVPQSAWLRNASIKDNILFDLP
YVEERYRKTLQVCALESDLKILEDGDMSEIGEKGVNLSGGQKARVSLARAVYSRASVLLL
DDVLSAVDAHTARHLYHECLKGDLMTGRTVILVSHHVQLCAPGAEYVVALDNGRVQYQGD
VDGFRSSGVMSTLVQSGVADKEDDKEETAVETVEELVPVQEYSTEITEDGSETTSTAAGT
EADVKAGPKKVPRKLIEEEKRAVGHIGKDVWTAYLGACGEWGFWIVFVAALLLAALSPVA
ENGWLRIWTGSSTDTGEPKSAMFYITVYAAITCIGVVLTTLRWFVVYYGGIHASTVLHKR
LLEGVLFANIRFHDTISRGRLLNRFGKDFEGVDSSLPDNFGRSVVYCFSVTTTFITITYV
GGFPFLLAAVLFGTLYYSIGKVYGQTSRDMRRLDSVTRSPLYSIYGETIAGVTVLRAFGA
STKFMRDMLRCVDTNANPYYWMWGVNRWLSARFNLLSSAVVGVTAFIAILTPSINASLAG
FALAFASTVLNDLLFLVRRFVGLEQSMVAVERIKEFSELPREPPEFIEPRPPAAWPEKGE
IVCENLVIRYAPDLPNVLHNLTFRIEPGEKVGVLGRTGSGKSTLALSFFRFVEPTEGRIL
IDGLDISKMGLTDLRGKLTIIPQDPTILSGTLRSTLDVFNEYEDAEIYEALRRVHLIPAG
DRSDEDLETVNANVFRNLDSPVSEGGENFSTGEKQLLCMARAILKRTKVLLMDEATASVD
YATDELIGKTIRHEFAESTILTIAHRLRTVIDYDRVMLLDQGRIAEFDKPHVLLADPTSK
FHALCKATGKNEFTMLKKMAGVP
>XP_040761347.1
MWNPLHPRPAPPGFGEGKEVPIGEASWISRLLFGWLGPFLKVGFSRPLQKDDLWQLPPER
LTDALTDVVEREFYARCSPDKRPRFLRQAETNKNDRPISEQSTRIVTVEDEKSISDTEPV
IDEKKDVDVEANTTPIEELSQGTETSDTGHKYDESLLKALHNAYFSLWWTAGFLTLIGTM
LNTTSPLVNQVILTWLEDVYIYWKLPESERVVIDKPKGIGYGIGLAFALFVMQEASSLMT
CHYSLKSMEVGMLMRTSIIGTIFRKSLRLSARARLEHSVGKITTMISTDATRLEKNTYYA
HNLWIAPLQIIIGVALLLKTLGYSGLVGVGVMILGLPAELICVFALFKQRSMGVVLTDKR
VRTISEVLSGIRLIKFFSWEGFFAHEVSTIRQKEVHRVRLMGLALASLISVVTMIPVLAA
VLSFITYALSGHTLNVSIIFTSLQFFNIIRMPLITLPMVLAHATDSVVALKRISKFLLAE
ELIEPYTIEPSNKYAIDVEGDFTWDTAHKPAEEKISDLNANAWKRRPERPPPPKKTERRS
RCLGKRKKNPRDNKGELGQAPQEGSASAAEDGEKNEKPFELKDFNFKVPRGSFVAVLGPI
GSGKSSLLQALIGEMRRVSGHATFSSQIAYVPQTPWIINASLRQNITFGQPNDDQRFREV
VRACCLERDLEMLPQGENTEIGERGINLSGGQKARVSLARAAYSGADIVLMDDALSAVDA
HTGKRILEDCFMNGPLGLKTRVLLTHALHLVVKTDYIYIMDNGAIVEQGTFSDLMKSSTR
FARMMEEYGNLDKIEEEDDVGVQAAHSLTAYSGKGKKDDGPGLMQVEERLTGAVSWKTYN
TYFRYAGGVFWLPLIGTLLCLTQGASVANNIMLGFWTAESVAGFTQSDYMATYATLGVAN
ALFSFFLSFAITLASLYAGLRMFEKAWNSVLHSPVSFFDTTPMGRILSRLSKDQDTIDAE
LSMTTYQFMSSLSSVVGTVFLVFYTFPYLGIMFVPLTIAYYLSALYYRRSSVETKRLDSI
LRSWLYAAYAETLTGLSTVRAFGEESHFVRKTEKGLDLENRAYYMVIAIQQWLATRLDLL
GNLLVLGIALFAAGYSKSINPSKVGVVISYTLSITSTFSQLVSTYAQNEQNFNCVERILH
YADLPSEGNATTPNDPPPSWPEKGHVEFKDVELAYRPGLPVVLKRVSFTVNSGEKVGIVG
RTGAGKSSLMQALFRIVEVQGGKIEIDGVNISDIGLATLRSRMALVPQDNVLFRGTLRQN
LDPAGSRPDAEMIAILQKAWLLPRDGQHDPVAEAKFSLDSTVDDEGSNYSAGEKQLLALA
RALVKNSRIIVLDEATSNVDLQNDAKIQQTIQTEFSSSTLLCVAHRLNTIVYYDRVLVMD
AGQVVEYDTPLNLYDKEDSIFRSLCDEARLARQDIVRIRANVPTAGHTDINDL
>XP_040762906.1
MHRALCDGDSVLSLSSPCVRDFWSAVVPATFVALVLVTSVPIPRPLRATVYRVSWPFRNF
LTLPEAEALDVSRDDFGESLPAKSAPPAPLWRTLLLSSIALFETLGWLSVACFTILLPDR
LSNAIFSFLVAATWLYATVRPMLFPTATPPADLLVLFTLHLVFATLTFGGALFDHSVLGM
PPPSSVTMAGYIGNLVAISLLLLVILNMPLDIPSSYIKEEDIGRTVSPEDYTSLWGWMSF
RWVLPLVERGTYNTLNESDIWALSPTMQSRPLYIKFTRTLRSTLLRRLWAANALDLILDF
VLTYVSIVFNYAGPFFLKRILDSLDVRDEHSHEKRALAYIYAMLAFLSTLCKAQADVQHL
WFGRRAATRIRSELMAAIYDKALKRKDFSGIVDKDASKAAKAPDAAGKSSAKADAKADDP
KAGADIGKIVNLMAGDANKISNVVAGSQMIYGAPFEIAIAATFLYQLLGWSAFVGFIVLV
IGWPLNNYVSRRAVRIHKGLSNARDKRMGVLNELIGAMKFIKFFAWEDRWIKRVMDAREV
EMKWMIKSRVNAVCFSLIWVCAPILVSVTSFFVYVIQGNVLTVGTAFTAIALFNMIRGPL
NVIPAWIVQILQAGVAMNRIATYLDEDEVDGQVSTLKRGPMQPSIGVEEGLGIVNGTFKW
NEVEEPLDKQKGVDRSRSSSDETATAVDSQSVLGIGANGDHRFELRDINVIFPEGELTVV
TGPTASGKTALLMALLGEMTRLEGRIVMSKNPSLVDRYGLAHTISYAAQTPWLRHQSIRD
NILFGYPYDEERYNAVVECCALKPDLEMLEDGDATEIGARGVSLSGGQKARVALARAVYA
PTKYVLLDDPLSAVDSHTARFLFERLFQGPLLAHRTVILVTHHVELVLPGAYYLVRMLDG
RVDTQGMVKELRARGILEDIAHEEEVEAHREEQIAEAEEASPNAEIDAELEGENGGKAVD
KSKKPRKLIEDEKRETGSVKWDIYKTYLKASSYWTWTILCFLILLTQILGVTEKVWIKIW
GEAYGPNNSTYSMYTFTSFVSPEHELVMDDHLANLRFSHTAHTPITYSRPDIHWPPAQDH
PLFYIGIYAAIALSAGAVNISGVITQYTGALRASRLLFQQLLVSVVRATMRWHDVTPQGR
MLNRFSKDIETVDSSLAGSLQAVNTSLANFLASVITVVVVFPLFIFPASILGYFYRRAAV
GYLNTGRDIRRMESNSRSPIFANFGELLEGIVTVRAFGSEQRFLDDLYKKVDLTTQMWYT
FWMTNRWLLLYFDTLGATGVLVTTLFALSGYVRAGTAGICITSAMAFTNSVYWACRFWTA
LELDLNSVERVVEYLDLPQEPPAIIENRRPPAYWPSSEGPNKDSMISVEDLEIRYAPELP
AVLHNVSFQLKAKERVGLLGRTGSGKSTLAMSILRFVDPTSGRIVIDGIDISTIGLHDLR
SRLTFIPQDATLFSGTLRDNLDPFGEHEDSECLDVLYRVQMMSDSQLASQKSSREPSRPA
SIHEGREGTIASVATTATETEAKPSITLDMQVSPGGTNFSQGQRQLIAMARALLRRSSII
VLDEATSSIDFATDAKIQATIREEFNDSLLLTVAHRLRTVIDYDRLLVLDKGELMEFDTP
YNLIQKENGIFRSMCLKSGTFTELETAARTKAESLQQ
>KZT05166.1
MHRALCDGDSVLSLSSPCVRDFWSAVVPATFVALVLVTSVPIPRPLRATVYRVSWPFRNF
LTLPEAEALDVSRDDFGESLPAKSAPPAPLWRTLLLSSIALFETLGWLSVACFTILLPDR
LSNAIFSFLVAATWLYATVRPMLFPTATPPADLLVLFTLHLVFATLTFGGALFDHSVLGM
PPPSSVTMAGYIGNLVAISLLLLVILNMPLDIPSSYIKEEDIGRTVSPEDYTSLWGWMSF
RWVLPLVERGTYNTLNESDIWALSPTMQSRPLYIKFTRTLRSTLLRRLWAANALDLILDF
VLTYVSIVFNYAGPFFLKRILDSLDVRDEHSHEKRALAYIYAMLAFLSTLCKAQADVQHL
WFGRRAATRIRSELMAAIYDKALKRKDFSGIVDKDASKAAKAPDAAGKSSAKADAKADDP
KAGADIGKIVNLMAGDANKISNVVAGSQMIYGAPFEIAIAATFLYQLLGWSAFVGFIVLV
IGWPLNNYVSRRAVRIHKGLSNARDKRMGVLNELIGAMKFIKFFAWEDRWIKRVMDAREV
EMKWMIKSRVNAVCFSLIWVCAPILVSVTSFFVYVIQGNVLTVGTAFTAIALFNMIRGPL
NVIPAWIVQILQAGVAMNRIATYLDEDEVDGQVSTLKRGPMQPSIGVEEGLGIVNGTFKW
NEVEEPLDKQKGVDRSRSSSDETATAVDSQSVLGIGANGDHRFELRDINVIFPEGELTVV
TGPTASGKTALLMALLGEMTRLEGRIVMSKNPSLVDRYGLAHTISYAAQTPWLRHQSIRD
NILFGYPYDEERYNAVVECCALKPDLEMLEDGDATEIGARGVSLSGGQKARVALARAVYA
PTKYVLLDDPLSAVDSHTARFLFERLFQGPLLAHRTVILVTHHVELVLPGAYYLVRMLDG
RVDTQGMVKELRARGILEDIAHEEEVEAHREEQIAEAEEASPNAEIDAELEGENGGKAVD
KSKKPRKLIEDEKRETGSVKWDIYKTYLKASSYWTWTILCFLILLTQILGVTEKVWIKIW
GEAYGPNNSTYSMYTFTSFVSPEHELVMDDHLANLRFSHTAHTPITYSRPDIHWPPAQDH
PLFYIGIYAAIALSAGAVNISGVITQYTGALRASRLLFQQLLVSVVRATMRWHDVTPQGR
MLNRFSKDIETVDSSLAGSLQAVNTSLANFLASVITVVVVFPLFIFPASILGYFYRRAAV
GYLNTGRDIRRMESNSRSPIFANFGELLEGIVTVRAFGSEQRFLDDLYKKVDLTTQMWYT
FWMTNRWLLLYFDTLGATGVLVTTLFALSGYVRAGTAGICITSAMAFTNSVYWACRFWTA
LELDLNSVERVVEYLDLPQEPPAIIENRRPPAYWPSSEGPNKDSMISVEDLEIRYAPELP
AVLHNVSFQLKAKERVGLLGRTGSGKSTLAMSILRFVDPTSGRIVIDGIDISTIGLHDLR
SRLTFIPQDATLFSGTLRDNLDPFGEHEDSECLDVLYRVQMMSDSQLASQKSSREPSRPA
SIHEGREGTIASVATTATETEAKPSITLDMQVSPGGTNFSQGQRQLIAMARALLRRSSII
VLDEATSSIDFATDAKIQATIREEFNDSLLLTVAHRLRTVIDYDRLLVLDKGELMEFDTP
YNLIQKENGIFRSMCLKSGTFTELETAARTKAESLQQ
>XP_040765385.1
MVGRKGLKRLWRMPLVPREAPPPKASLDDADLIPEATAPWWDILTFGWITPLLSLGYVRP
LEATDLYKLQGHRSSQLIADKIIASYDRRCEEAESYNARLASGEVRPGLRALWWTVRGHK
AERERQWREKDGRKRPSLAYALNDAVKWWYWSGGLMKLVADVATVLTPLLVKALINFGTQ
SYAAHQEGLYSEIPPIGRGVGLAIGLLLVEIVISLCTNHFFYRATSTGVLLRAGLITAIY
SRSLHLTTRARATLTNGKLVNHISTDVSRIDFCCGFFQLAFTAPVQMIVCLVILLINLGP
AALAGFAFFIMCTPVQTLAMRRLMSLRMKSMQWTDKRSKTLQELLSGMKIIKYFSWEVPY
LKRIEELRGKEMAYIRSLLLIRSANNAIAVSLPTLASVISFIVYSLAGHSLNAANIFSSL
TLFNLLRLPLMFLPLALSATADAKNAIERLRGVFEAETQGDGQVQDPSLEVAIKVENADF
TWEGPPPEPESAKKKKGGRGGKKESQVTPPADGDKLPEKIFGMKDVSLTIPHGKLVAIVG
PVGSGKTSLLESMIGEMRRTAGTVTFNGSIAYCPQSAWIQNATVRDNICFGRPFEEERYW
KAVNDACLDTDLKLLPHGDLTEVGERGISLSGGQKQRINICRALYVGADIQIYDDPFSAL
DAHVGRAVFQNVFLGAAQGRTRVLVTHALHFLPQVDFIYTIVDGHISEAGTYAELMAAEG
EFARFAREFGAKEEEEEEEEEAVEEEVGEEKEMGGHETKSGPGVTMMQTEERNTGSVSAR
VYRRYLAAGKGGIILPLLIASIALLQGAQVMSSYWLVYWEEVKWPYGSGFYMGIYAGLGV
GQAVFFFFMGALFALLTYIASKKLHNDALVRVMYAPMSFFETTPLGRIMNRFAKDIDTID
NMLGDALRMFMATFANIIGAVILIGVVLPWFLIAVGAIICCYLWAAFFYRASARELKRLD
AILRSSLYSHFSESLSGLATIRAYGETKRFLAENRDRVDIENRAYWLTITNQRWLGIRLD
LLGILLTFVVAILSVASRFTISPSQMGVVLSYIISVQQAFGWLVRQSAEVENDFNSVERI
VYYADELEQESPHQLPDRTPPPSWPARGTVEFNEIVLKYRPELPAVLNGLSMSIRPGEKV
GIVGRTGAGKSSIMTALYRLVELTSGSIVIDGVDISKIGLDDLRKGLAIIPQDPLLFSGT
LRSNLDPFGYHDDARLWDALKRAYLVEDREPYYSMDGTSDAGEGSATPMNRFTLDSPIED
EGGNLSIGQRSLVSLARALVKESKILILDEATASVDYETDRKIQDTIAVEFRDRTILCIA
HRLRTIIGYDRICVMDAGGIAEFDTPANLYNIADGIFRGMCERSAITLDDILYAAKAKRE
LELAVEAEKRSGTVVRSCTPSEKDGDLEDEKGEIVEELPVGPGP
>KZT03607.1
MWNPLHPRPAPPGFGEGKEVPIGEASWISRLLFGWLGPFLKVGFSRPLQKDDLWQLPPER
LTDALTDVVEREFYARCSPDKRPRFLRQAETNKNDRPISEQSTRIVTVEDEKSISDTEPV
IDEKKDVDVEANTTPIEELSQGTETSDTGHKYDESLLKALHNAYFSLWWTAGFLTLIGTM
LNTTSPLVNQVILTWLEDVYIYWKLPESERVVIDKPKGIGYGIGLAFALFVMQEASSLMT
CHYSLKSMEVGMLMRTSIIGTIFRKSLRLSARARLEHSVGKITTMISTDATRLEKNTYYA
HNLWIAPLQIIIGVALLLKTLGYSGLVGVGVMILGLPAELICVFALFKQRSMGVVLTDKR
VRTISEVLSGIRLIKFFSWEGFFAHEVSTIRQKEVHRVRLMGLALASLISVVTMIPVLAA
VLSFITYALSGHTLNVSIIFTSLQFFNIIRMPLITLPMVLAHATDSVVALKRISKFLLAE
ELIEPYTIEPSNKYAIDVEGDFTWDTAHKPAEEKISDLNANAWKRRPERPPPPKKTERRS
RCLGKRKKNPRDNKGELGQAPQEGSASAAEDGEKNEKPFELKDFNFKVPRGSFVAVLGPI
GSGKSSLLQALIGEMRRVSGHATFSSQIAYVPQTPWIINASLRQNITFGQPNDDQRFREV
VRACCLERDLEMLPQGENTEIGERGINLSGGQKARVSLARAAYSGADIVLMDDALSAVDA
HTGKRILEDCFMNGPLGLKTRVLLTHALHLVVKTDYIYIMDNGAIVEQGTFSDLMKSSTR
FARMMEEYGNLDKIEEEDDVGVQAAHSLTAYSGKGKKDDGPGLMQVEERLTGAVSWKTYN
TYFRYAGGVFWLPLIGTLLCLTQGASVANNIMLGFWTAESVAGFTQSDYMATYATLGVAN
ALFSFFLSFAITLASLYAGLRMFEKAWNSVLHSPVSFFDTTPMGRILSRLSKDQDTIDAE
LSMTTYQFMSSLSSVVGTVFLVFYTFPYLGIMFVPLTIAYYLSALYYRRSSVETKRLDSI
LRSWLYAAYAETLTGLSTVRAFGEESHFVRKTEKGLDLENRAYYMVIAIQQWLATRLDLL
GNLLVLGIALFAAGYSKSINPSKVGVVISYTLSITSTFSQLVSTYAQNEQNFNCVERILH
YADLPSEGNATTPNDPPPSWPEKGHVEFKDVELAYRPGLPVVLKRVSFTVNSGEKVGIVG
RTGAGKSSLMQALFRIVEVQGGKIEIDGVNISDIGLATLRSRMALVPQDNVLFRGTLRQN
LDPAGSRPDAEMIAILQKAWLLPRDGQHDPVAEAKFSLDSTVDDEGSNYSAGEKQLLALA
RALVKNSRIIVLDEATSNVDLQNDAKIQQTIQTEFSSSTLLCVAHRLNTIVYYDRVLVMD
AGQVVEYDTPLNLYDKEDSIFRSLCDEARLARQDIVRIRANVPTAGHTDINDL
>KZT07645.1
MVGRKGLKRLWRMPLVPREAPPPKASLDDADLIPEATAPWWDILTFGWITPLLSLGYVRP
LEATDLYKLQGHRSSQLIADKIIASYDRRCEEAESYNARLASGEVRPGLRALWWTVRGHK
AERERQWREKDGRKRPSLAYALNDAVKWWYWSGGLMKLVADVATVLTPLLVKALINFGTQ
SYAAHQEGLYSEIPPIGRGVGLAIGLLLVEIVISLCTNHFFYRATSTGVLLRAGLITAIY
SRSLHLTTRARATLTNGKLVNHISTDVSRIDFCCGFFQLAFTAPVQMIVCLVILLINLGP
AALAGFAFFIMCTPVQTLAMRRLMSLRMKSMQWTDKRSKTLQELLSGMKIIKYFSWEVPY
LKRIEELRGKEMAYIRSLLLIRSANNAIAVSLPTLASVISFIVYSLAGHSLNAANIFSSL
TLFNLLRLPLMFLPLALSATADAKNAIERLRGVFEAETQGDGQVQDPSLEVAIKVENADF
TWEGPPPEPESAKKKKGGRGGKKESQVTPPADGDKLPEKIFGMKDVSLTIPHGKLVAIVG
PVGSGKTSLLESMIGEMRRTAGTVTFNGSIAYCPQSAWIQNATVRDNICFGRPFEEERYW
KAVNDACLDTDLKLLPHGDLTEVGERGISLSGGQKQRINICRALYVGADIQIYDDPFSAL
DAHVGRAVFQNVFLGAAQGRTRVLVTHALHFLPQVDFIYTIVDGHISEAGTYAELMAAEG
EFARFAREFGAKEEEEEEEEEAVEEEVGEEKEMGGHETKSGPGVTMMQTEERNTGSVSAR
VYRRYLAAGKGGIILPLLIASIALLQGAQVMSSYWLVYWEEVKWPYGSGFYMGIYAGLGV
GQAVFFFFMGALFALLTYIASKKLHNDALVRVMYAPMSFFETTPLGRIMNRFAKDIDTID
NMLGDALRMFMATFANIIGAVILIGVVLPWFLIAVGAIICCYLWAAFFYRASARELKRLD
AILRSSLYSHFSESLSGLATIRAYGETKRFLAENRDRVDIENRAYWLTITNQRWLGIRLD
LLGILLTFVVAILSVASRFTISPSQMGVVLSYIISVQQAFGWLVRQSAEVENDFNSVERI
VYYADELEQESPHQLPDRTPPPSWPARGTVEFNEIVLKYRPELPAVLNGLSMSIRPGEKV
GIVGRTGAGKSSIMTALYRLVELTSGSIVIDGVDISKIGLDDLRKGLAIIPQDPLLFSGT
LRSNLDPFGYHDDARLWDALKRAYLVEDREPYYSMDGTSDAGEGSATPMNRFTLDSPIED
EGGNLSIGQRSLVSLARALVKESKILILDEATASVDYETDRKIQDTIAVEFRDRTILCIA
HRLRTIIGYDRICVMDAGGIAEFDTPANLYNIADGIFRGMCERSAITLDDILYAAKAKRE
LELAVEAEKRSGTVVRSCTPSEKDGDLEDEKGEIVEELPVGPGP
>KZT00765.1
MRWWLRACGSRERGKEFERRWRKGEGKREASIAWALNDVFGWRFWTGGVFKVIGDTSQLM
GPLLVRAIINFARERVAAQAAGEAPPRIGRGVGMAIGLFCTTVTASVCTHQFFWRSMTSG
LLVRAALISSIYKRGVALTGKARTKIPNAKLVTHISTDVSRVDACAQWFHATWTAPIQVT
ICLIILLVELGPSALAGFSLFLLIIPIQERAMSFQFSTGKRTLRWTDMRSKLILEVLGAM
RVVKYFSYEEPFLKRLSDIRDNELKGIKKVQLARSANIASAFSVPTLAATLSFVAYTSTN
NSFNVATIFSSLSLFQLLRQPLMFLPRALSATTDAQNALERLKGLLHAELADGEAFTIDP
AQDVALIVEDATFEWEESPSAKEAQEKGKGKAAAKAAEIEGENEGAAAPFQVQDITMKVP
RGTLAAVVGSVGSGKSSLLQGLIGDMRKVKGHISFGGKVAYCSQTAWIQNATLRENILFG
QPFDEDKYWKAIENASLLTDLEVLPDGDLTEIGEKGINLSGGQKQRVNIARALYYDADVV
IFDDPLSAVDAHVGKALFADAILGALRGHGKTVILVTHALHFLSQCDHIYTIQNGRIEEQ
GTFSELINNEREFSRLIKEFGGTTSQEEGADAEEEAIEVQTAPTTKAVDEAKIKSDAIKR
SAAGTGKLEGRLIVPEKRTTGSVSWRVYGEYLKAGKGYVTFPILLLCVLLMQGSTIMNTY
TLIWWEEDEWGRPNSFFQILYACLGIGQAVFTFTVGATMDIMGSFVSRNLHHSAIRSIFY
APMSYFDTTPTGRILGIFGKDIENIDNQLPVSMRLFVLTIANVVGSVIIITVLEYYFIIA
IAIIAFGYNYLSKFYRSSSTELKRIDAMLRSILYAHFAESLSGLPTIRSYGETNRFLRDN
EYYIDLEDRAAFLTVTNQRWLALRLDTLGGIMTFTVAMLTVTDVAGISPAQIGLVLTYST
SLVQMCNVVTRQSAEVENYMSSIERVVQYSQPGRVEQEAPHEIADRKPPAEWPARGAIEF
KDVTMRYRPGLPLVLKGLSLSIRGGEKIGVVGRTGAGKSTLMLALFRIVDLASGSITVDD
IDISTIGLRDLRSKISIIPQDPLLFSGTIRSNLDPFDQYPDHRLWDALRRSFLVDSTSND
EQSPQDGNQAPTNRFNLDTVIESEGANLSVGERSLLSLARALVKDSQVVVLDEATASVDL
ETDSKIQHTIQTQFSQKTLLCIAHRLRTIISYDRILVLDSGKIAEFDAPLNLFYMQDGIF
RGMCERSGITAAEIEKASVRASVI
>XP_040758803.1
MPPYQLPVAITLAGAAACSLIVFLIFRPKGGKIQLPISEEVPERDPFDVTKPEDRIDGYP
VNEEAFWYRMRLRKLAISIFLGSILAIQSVCLGWSAIDDDRSQALIHALHVAFALYLLII
AGRSVRKQDGSHAVYIVHLSALTFVATALFFTTAILPSSRLAHTGSSDVSAVPLGLFYAT
FTLYAISLVIAATTPCGPPLHFPPEQIYSEKTIMKVSTQYADNVCGIRGASMWDTLLFSY
TTKVVMLGNTSESLEIADLPIVPADMRATTLFATMRAAMRAYKLRVGSWKPKPGSGWELL
YRLVRVNARMIMAVVVLAAVAAVLFYTPAFFLRNVVYYLEVDPDRTNRGWGWVYCTGLFV
SNAITHLITGQLWSLSTTTLQVRLKVQLNSILFAKTLVRKDVASSSGPAAASDGATSSAA
SGDGKSKEKEEDDFSSKAQIMTLMTTDVDRVSEFAWHLFTLIDSPVEIVIGTLFLYNLLG
ISCFIGLAVTCLFLPLNHFAGKVVVGAQDNLMKARDERVSLMNEILGGIRMLKFMAWERS
FEERVMKIRAKELKYQRLNYHIEVLFNAIWNSTPIVVTLVSFWHFAVVRQQVLTPSIAFT
SISIFNEMKFALNALPETFINMLQSLVSMRRIEKYLLGQEVAKVEPLDGQPHPIILQNAT
ITWPQDRVHGASAIPSVASTPQQKFTLLDLSLNFPLGELTLICGRLGSGKSLLLLSLLGE
ADVLAGQVISPRTPPDTISSFAGVVVPEEEWVVEGVCAYVPQSAWLRNASIKDNILFDLP
YVEERYRKTLQVCALESDLKILEDGDMSEIGEKGVNLSGGQKARVSLARAVYSRASVLLL
DDVLSAVDAHTARHLYHECLKGDLMTGRTVILVSHHVQLCAPGAEYVVALDNGRVQYQGD
VDGFRSSGVMSTLVQSGVADKEDDKEETAVETVEELVPVQEYSTEITEDGSETTSTAAGT
EADVKAGPKKVPRKLIEEEKRAVGHIGKDVWTAYLGACGEWGFWIVFVAALLLAALSPVA
ENGWLRIWTGSSTDTGEPKSAMFYITVYAAITCIGVVLTTLRWFVVYYGGIHASTVLHKR
LLEGVLFANIRFHDTISRGRLLNRFGKDFEGVDSSLPDNFGRSVVYCFSVTTTFITITYV
GGFPFLLAAVLFGTLYYSIGKVYGQTSRDMRRLDSVTRSPLYSIYGETIAGVTVLRAFGA
STKFMRDMLRCVDTNANPYYWMWGVNRWLSARFNLLSSAVVGVTAFIAILTPSINASLAG
FALAFASTVLNDLLFLVRRFVGLEQSMVAVERIKEFSELPREPPEFIEPRPPAAWPEKGE
IVCENLVIRYAPDLPNVLHNLTFRIEPGEKVGVLGRTGSGKSTLALSFFRFVEPTEGRIL
IDGLDISKMGLTDLRGKLTIIPQDPTILSGTLRSTLDVFNEYEDAEIYEALRRVHLIPAG
DRSDEDLETVNANVFRNLDSPVSEGGENFSTGEKQLLCMARAILKRTKVLLMDEATASVD
YATDELIGKTIRHEFAESTILTIAHRLRTVIDYDRVMLLDQGRIAEFDKPHVLLADPTSK
FHALCKATGKNEFTMLKKMAGVP
>XP_040762192.1
MDVYPQADSGEEHDHAPDISASPNPTSETHSEQPSTDLAEPLTRPCTRARRVSVHFFDPL
GVRELRHRLSRACLPATQGEHDKVARLPRNRHLSRFLRTLRAHSETTSDFTLVPNDVPFD
MEKTLKTIVQRLDQADIVMRQLGVIFEDLRVVGLGASMTYQQTLGSVLNPLQLVDKFREL
RHPPVRDILSGFEGCVRPGEMLLVLGCPGAGCSTLLKVLANQREEFHAVYGDVRYDAFTP
KDVHAHYRGDVQYVPEDDVHFPTLTVRETLDFAAKTRTPHNRIEGSRAQHRLALIDVLLT
VFGLKHVENTLVGDASVRGVSGGEKKRVSISEVLATRSLLTSWDNSTRGLDASTALEFVR
ALRLATDIAHMTSIVSIYQAGESLYELFDKVCVIHSGKMIYFGPANRARQYFNDLGFSPA
NRQTTADFLVAITDPAWRRVRPGYHFRAPRTPDDFAQCFRESEFGSLNKDDIKAYRAEVA
ASPERMESYRTSSAAEHARTMPQRSAFITSIPMQARALMLRRLQIVKGAISTQVIQLALF
VVQAVIVGTIFLKLSDTTQTFFSRGGVLFFALLFAALTSMAEIAALFSQRPIVLRHFKAA
MYHPFVEALALTLVDVPTTAVTLILFSIILYFLVRLQQSAGQFFIFLLIVFSMTITMKAW
FRAIAAAFRSAAPAQAVAGISVLILTLYTGYSIPQPSMIGALRWLTYVNPLKYGFESMVV
NEFHTLEGLCASLVPSGPGYQNVSLANQVCTTVGSQSGQAYVNGMRYIEESFGYYYDHLW
RNFGIIIVFGVGFVTILLTLTEVNTGVAGATTVTVYKRGAKLHLVRQGSAADEEKQMSRS
SDGGSTQHGIDADNVDTQQEMKKIARQLDTFSFENLTYIVPVGHERRVLLENVSGYVAPG
KLTALIGESGAGKTTLLNALSERTAGGIVTGNRFMNGQPLPEDFDAQTGYCQQLDTHLPY
CTVREALLFSARLRQPASVPMAEKEAYVDKCLKMCGLEDHADAVVGSLGVEQRKRTTIGV
ELVAKPSLIFLDEPTSGLDSQSAWAIVCFLRSLASGGQSIVCTIHQPSAELFEIFDKLLL
LRKGGQTVYFGDVGHKSSTLISYFESHGARPCGPTENPAEYILDVIGAGATATSEVDWYD
VWKKSQESRELTHELGDIHSEGRKRPPVAAITRGAYHTSWWYQVTLLLQRDTQAHWRNLP
YMMSKFMVSIAGGLLIGFTFFKAKDSIQGTQNKLFAIFMSTITCTALANQLQVPFMEMRS
IYEIRECHSRMYGWTTLITSQILAEIPWNVLSTTLFFLCWYWTVEFPTGRAGYTYLMLGV
VFPLYYTTIGQAVAAMCPNPQISALLFSFLFSFVLSFNGVMQPFRELGWWQWMYHVSPFT
YLIEGLLGQVIGHSSIRCSSTELVIVEPPSGQTCSEYMGGFIANSGGYLTNGNATSGCQY
CAYATTDAFLESSFNIYYSRHWRDFGIFCVYVAFNTACVYLCTYFFRIRSGSIFGWFKSR
IVRRK
>XP_040762686.1
MDPSHSEPDIQETDTISELPQDLSPRSHHDYSPNRLGAPLTRTLSHAQHVNVDFFDPSGV
QELQRTLSRRSQIPSVAEKKGEGLGPSISRRLSRISRASRVSEAISELTLIPTEGPFDFE
KTLKNMVRRIDQADIKKRELGVVFEDLRVVGLGASATYQQTLGSMLNPLTYVEFIKQLRH
PPVRDILSGFEGCVRPGEMLLVLGRPGAGCSTLLKVLANQRTEYHAIYGDVRYDTFTPEQ
VHKHYRGDIQYSPEDDVHFPTLTVKETLDFAAKTRTPHSRIHESREEHRRIVIEVLMTIF
GLRHVKDTLVGDASIRGVSGGEKKRVSISEVLAARSLLTSWDNSTRGLDASTALEFVRAL
RLATDIGRVSSIVSIYQAGESIYEVFDKVCVIYSGKMIYFGPADRARQFFIDMGYEPANR
QTTADFLVAITDPNGRIVRNGFESRVPRTADEFAQYFRESEFGRMNREDMASYKEEVHGQ
PDRADQYKQSSKAEHAKTTSKKSPYIISIPMQARALMLRRVQIIKGAVAAQVVQLMSFIL
QGVIVGTIFLRISDSTTTFFSRGGVLFFALLFSALSTMAEIPALFGQRPIVLRHSKAAMY
HPFVEALALTLVDLPISAVTAICFAIILYFVVRLQQTAAQFFIFLLITYSMTLTMKAWFR
AIAAAFRSAAPAQAVAGLSTLVLTLYTGYTIPQPSMIGALRWITYINPLKYGFEALMVNE
FHTVNGECASLVPSGPGYENISLANQVCTTVGSQSGQSTVNGMLYLEKSFGYFYDHLWRN
FGIICAFAFGFIAFLLMLTEVNTGLAGDSTVTLYKRGSKVNALEQADSADEEKQGSRDSV
STQHGIDSDDVDTKQALNEAAAQSSTFSFENLTYVVSVGGEQRTLLDNVSGYVAPGKLTA
LMGESGAGKTTLLNVLSERTTGGVVTGNRFLNGQPLPDDFRSQTGYVQQMDTHLPYATVR
EALLFSAKLRQPASVPLAEKEAYVEKCLKMCGLENHADAIVGSLSVEHRKRTTIGVELVA
KPSLIFLDEPTSGLDSQSAWAIVCFLRQLADSGQSIVCTIHQPSAELFEVFDRLLLLRKG
GQTVYHGDLGRNAITLINYFESHGGRHCGEAENPAEYILEVIGAGATASSDINWYHMWRK
SQEAQTLVQDLDAIHVEGRQRPVAESSTHGEFPTSWWYQMVTLLHRDAQAHWRDPQYMLA
KLLVNVPAGLVIGFTFFKAKDSIQGTQNKLFSIFMSTIISTALANQLQVPFLDMRTIYEV
RERHSRMYSWTALLTSQMLIEIPWNIVGSTLYFLCWYWTVALPSDRGGYTYLMLGVMFPI
YYTTIGQAVAAMCPNAQISALVFSFLFSFVLSFDGVLQPYRELGWWQWMYRLSPFTYLIE
GMVGQAMGNTPIRCSSTELVNLNPPSGQTCSEYMSTYISNYGGYITNGDATSGCQYCEFS
TADAFLETSFNIFYKNHWRDFGLFIAYIGFNVGCIYMLTYMFRIRSGSMIGSAIGWLKTR
IAKRK
>KZT04946.1
MDPSHSEPDIQETDTISELPQDLSPRSHHDYSPNRLGAPLTRTLSHAQHVNVDFFDPSGV
QELQRTLSRRSQIPSVAEKKGEGLGPSISRRLSRISRASRVSEAISELTLIPTEGPFDFE
KTLKNMVRRIDQADIKKRELGVVFEDLRVVGLGASATYQQTLGSMLNPLTYVEFIKQLRH
PPVRDILSGFEGCVRPGEMLLVLGRPGAGCSTLLKVLANQRTEYHAIYGDVRYDTFTPEQ
VHKHYRGDIQYSPEDDVHFPTLTVKETLDFAAKTRTPHSRIHESREEHRRIVIEVLMTIF
GLRHVKDTLVGDASIRGVSGGEKKRVSISEVLAARSLLTSWDNSTRGLDASTALEFVRAL
RLATDIGRVSSIVSIYQAGESIYEVFDKVCVIYSGKMIYFGPADRARQFFIDMGYEPANR
QTTADFLVAITDPNGRIVRNGFESRVPRTADEFAQYFRESEFGRMNREDMASYKEEVHGQ
PDRADQYKQSSKAEHAKTTSKKSPYIISIPMQARALMLRRVQIIKGAVAAQVVQLMSFIL
QGVIVGTIFLRISDSTTTFFSRGGVLFFALLFSALSTMAEIPALFGQRPIVLRHSKAAMY
HPFVEALALTLVDLPISAVTAICFAIILYFVVRLQQTAAQFFIFLLITYSMTLTMKAWFR
AIAAAFRSAAPAQAVAGLSTLVLTLYTGYTIPQPSMIGALRWITYINPLKYGFEALMVNE
FHTVNGECASLVPSGPGYENISLANQVCTTVGSQSGQSTVNGMLYLEKSFGYFYDHLWRN
FGIICAFAFGFIAFLLMLTEVNTGLAGDSTVTLYKRGSKVNALEQADSADEEKQGSRDSV
STQHGIDSDDVDTKQALNEAAAQSSTFSFENLTYVVSVGGEQRTLLDNVSGYVAPGKLTA
LMGESGAGKTTLLNVLSERTTGGVVTGNRFLNGQPLPDDFRSQTGYVQQMDTHLPYATVR
EALLFSAKLRQPASVPLAEKEAYVEKCLKMCGLENHADAIVGSLSVEHRKRTTIGVELVA
KPSLIFLDEPTSGLDSQSAWAIVCFLRQLADSGQSIVCTIHQPSAELFEVFDRLLLLRKG
GQTVYHGDLGRNAITLINYFESHGGRHCGEAENPAEYILEVIGAGATASSDINWYHMWRK
SQEAQTLVQDLDAIHVEGRQRPVAESSTHGEFPTSWWYQMVTLLHRDAQAHWRDPQYMLA
KLLVNVPAGLVIGFTFFKAKDSIQGTQNKLFSIFMSTIISTALANQLQVPFLDMRTIYEV
RERHSRMYSWTALLTSQMLIEIPWNIVGSTLYFLCWYWTVALPSDRGGYTYLMLGVMFPI
YYTTIGQAVAAMCPNAQISALVFSFLFSFVLSFDGVLQPYRELGWWQWMYRLSPFTYLIE
GMVGQAMGNTPIRCSSTELVNLNPPSGQTCSEYMSTYISNYGGYITNGDATSGCQYCEFS
TADAFLETSFNIFYKNHWRDFGLFIAYIGFNVGCIYMLTYMFRIRSGSMIGSAIGWLKTR
IAKRK
>KZT04452.1
MDVYPQADSGEEHDHAPDISASPNPTSETHSEQPSTDLAEPLTRPCTRARRVSVHFFDPL
GVRELRHRLSRACLPATQGEHDKVARLPRNRHLSRFLRTLRAHSETTSDFTLVPNDVPFD
MEKTLKTIVQRLDQADIVMRQLGVIFEDLRVVGLGASMTYQQTLGSVLNPLQLVDKFREL
RHPPVRDILSGFEGCVRPGEMLLVLGCPGAGCSTLLKVLANQREEFHAVYGDVRYDAFTP
KDVHAHYRGDVQYVPEDDVHFPTLTVRETLDFAAKTRTPHNRIEGSRAQHRLALIDVLLT
VFGLKHVENTLVGDASVRGVSGGEKKRVSISEVLATRSLLTSWDNSTRGLDASTALEFVR
ALRLATDIAHMTSIVSIYQAGESLYELFDKVCVIHSGKMIYFGPANRARQYFNDLGFSPA
NRQTTADFLVAITDPAWRRVRPGYHFRAPRTPDDFAQCFRESEFGSLNKDDIKAYRAEVA
ASPERMESYRTSSAAEHARTMPQRSAFITSIPMQARALMLRRLQIVKGAISTQVIQLALF
VVQAVIVGTIFLKLSDTTQTFFSRGGVLFFALLFAALTSMAEIAALFSQRPIVLRHFKAA
MYHPFVEALALTLVDVPTTAVTLILFSIILYFLVRLQQSAGQFFIFLLIVFSMTITMKAW
FRAIAAAFRSAAPAQAVAGISVLILTLYTGYSIPQPSMIGALRWLTYVNPLKYGFESMVV
NEFHTLEGLCASLVPSGPGYQNVSLANQVCTTVGSQSGQAYVNGMRYIEESFGYYYDHLW
RNFGIIIVFGVGFVTILLTLTEVNTGVAGATTVTVYKRGAKLHLVRQGSAADEEKQMSRS
SDGGSTQHGIDADNVDTQQEMKKIARQLDTFSFENLTYIVPVGHERRVLLENVSGYVAPG
KLTALIGESGAGKTTLLNALSERTAGGIVTGNRFMNGQPLPEDFDAQTGYCQQLDTHLPY
CTVREALLFSARLRQPASVPMAEKEAYVDKCLKMCGLEDHADAVVGSLGVEQRKRTTIGV
ELVAKPSLIFLDEPTSGLDSQSAWAIVCFLRSLASGGQSIVCTIHQPSAELFEIFDKLLL
LRKGGQTVYFGDVGHKSSTLISYFESHGARPCGPTENPAEYILDVIGAGATATSEVDWYD
VWKKSQESRELTHELGDIHSEGRKRPPVAAITRGAYHTSWWYQVTLLLQRDTQAHWRNLP
YMMSKFMVSIAGGLLIGFTFFKAKDSIQGTQNKLFAIFMSTITCTALANQLQVPFMEMRS
IYEIRECHSRMYGWTTLITSQILAEIPWNVLSTTLFFLCWYWTVEFPTGRAGYTYLMLGV
VFPLYYTTIGQAVAAMCPNPQISALLFSFLFSFVLSFNGVMQPFRELGWWQWMYHVSPFT
YLIEGLLGQVIGHSSIRCSSTELVIVEPPSGQTCSEYMGGFIANSGGYLTNGNATSGCQY
CAYATTDAFLESSFNIYYSRHWRDFGIFCVYVAFNTACVYLCTYFFRIRSGSIFGWFKSR
IVRRK
>KZT01955.1
MDATYATACESTLAPGDDGFDFETSLRDVVSKMDRVDIKRRELGVLFDNLRVIGLGSSAA
RQPTLGSTLNPLSWLGAIQNIRRPATREILSGFEGVVAPGEMLLVLGRPGAGCSTLLRTL
ANQRSDYHAVLGDVHYDSLFPEDIDRHCRGDVQYCPEEDLHFPTLTVEQTLAFASLTRTP
HARLDSMTREKHVKVMTDVLKSVFGLRHVRDTLVGDASIRGVSGGEKKRVSISETLATRS
LLTCWDNSTRGLDSSTALEFVRALRTVTDATQVSTIVSIYQVGEPLYELFDKVCVIYEGK
MAYFGPANRARQYFIDMGYAPANRQTTADFLVAVTDPNGRIIRPDCSSLVPRTAREFSDY
FRASETSQLNREDMDKYRRLYVGNPERAQAYMESVRTERGERTGAGGPYLLSIPMQVRAL
MTRRVQILRGAMTALIIELASFIILAMIVGTIYLRLKPNTGTFFSRASVIFFAYVWSGLS
TMAEIPALFAQRPIILRQYKAAMYHPFVEALALTLVDVPITLMTMMVFSVILYFLAGLQD
SAQQFFIFMLFVCVMTITLKAFFRAITAAFTDPAAATAAAGVAMLFLVLYTGYPIPVPSM
IRALSWITYINPLKYGFEALVVNEFSTLNASCDTLIPSGPGYESVSLSNQGCAIVGSSPG
EATVSGMAYVRDSYGFAYSHLWPNFGILCAFCLAFIGSLVLFTELNTGSVGETSSVLYKY
GATVEDTSRSAAGNDIEKVRSEDVLIPPSDVGNASEKTRAYTELNPIKGNVFSWQHLCYS
VPVSGGLYRQLLDDVSGYVAPGKLTALMGESGAGKTTLLNALAERMGEGIVSGERFMNGL
ALPPNFQAQTGYCQQMDTHVASTTVREALLFSAKLRQPQSVPLAEKEAYVDKCLQMCGLE
AYADAIVGTLGGEQRKRTTVGVELVAKPSLIFLDEPTSGLDSQSAWAIVSFLRKLADSGQ
SIVCTIHQPSAELFEVFDKLLLLRKGGQTVYFGDLGPKSSNVIGYFETNGARQCEDIENP
AEYILDVVGAGATVTSSIDWNFIWKKSKEADELQHELEVLRVAGNNRAPNKAVPEAQFAT
SWWYQLKTLFQRDARSLWRDPTYLIAKMAVNVCCALVIGFTYFKTKSTIQGTQNKLFSIY
ISTFLAAPLVEQLQVPFLDMRKIYEIRERHSRMYKWSALLTSQLLVEIPWNVLGSSLFLV
CWYWTAGFPNDRAGYTYLLFGVIYPVYYTSFGQATAAMAPNAEIAALIFNALFAIIIVFD
GVLQPFRELGKWTWMNRISPSTYFVEGFLGQAVGRTEIHCSTVEFVKIHPPFGQSCMEYL
GSYISLNGGYLTNPNATSLCNYCQFRTTDEFLRSRNIFFSNHWPSLGVFCGFTLFNIICI
YILTYFCRIRTGSISEGWSLRLISRWKDLAKNRLYS
>XP_040759695.1
MDATYATACESTLAPGDDGFDFETSLRDVVSKMDRVDIKRRELGVLFDNLRVIGLGSSAA
RQPTLGSTLNPLSWLGAIQNIRRPATREILSGFEGVVAPGEMLLVLGRPGAGCSTLLRTL
ANQRSDYHAVLGDVHYDSLFPEDIDRHCRGDVQYCPEEDLHFPTLTVEQTLAFASLTRTP
HARLDSMTREKHVKVMTDVLKSVFGLRHVRDTLVGDASIRGVSGGEKKRVSISETLATRS
LLTCWDNSTRGLDSSTALEFVRALRTVTDATQVSTIVSIYQVGEPLYELFDKVCVIYEGK
MAYFGPANRARQYFIDMGYAPANRQTTADFLVAVTDPNGRIIRPDCSSLVPRTAREFSDY
FRASETSQLNREDMDKYRRLYVGNPERAQAYMESVRTERGERTGAGGPYLLSIPMQVRAL
MTRRVQILRGAMTALIIELASFIILAMIVGTIYLRLKPNTGTFFSRASVIFFAYVWSGLS
TMAEIPALFAQRPIILRQYKAAMYHPFVEALALTLVDVPITLMTMMVFSVILYFLAGLQD
SAQQFFIFMLFVCVMTITLKAFFRAITAAFTDPAAATAAAGVAMLFLVLYTGYPIPVPSM
IRALSWITYINPLKYGFEALVVNEFSTLNASCDTLIPSGPGYESVSLSNQGCAIVGSSPG
EATVSGMAYVRDSYGFAYSHLWPNFGILCAFCLAFIGSLVLFTELNTGSVGETSSVLYKY
GATVEDTSRSAAGNDIEKVRSEDVLIPPSDVGNASEKTRAYTELNPIKGNVFSWQHLCYS
VPVSGGLYRQLLDDVSGYVAPGKLTALMGESGAGKTTLLNALAERMGEGIVSGERFMNGL
ALPPNFQAQTGYCQQMDTHVASTTVREALLFSAKLRQPQSVPLAEKEAYVDKCLQMCGLE
AYADAIVGTLGGEQRKRTTVGVELVAKPSLIFLDEPTSGLDSQSAWAIVSFLRKLADSGQ
SIVCTIHQPSAELFEVFDKLLLLRKGGQTVYFGDLGPKSSNVIGYFETNGARQCEDIENP
AEYILDVVGAGATVTSSIDWNFIWKKSKEADELQHELEVLRVAGNNRAPNKAVPEAQFAT
SWWYQLKTLFQRDARSLWRDPTYLIAKMAVNVCCALVIGFTYFKTKSTIQGTQNKLFSIY
ISTFLAAPLVEQLQVPFLDMRKIYEIRERHSRMYKWSALLTSQLLVEIPWNVLGSSLFLV
CWYWTAGFPNDRAGYTYLLFGVIYPVYYTSFGQATAAMAPNAEIAALIFNALFAIIIVFD
GVLQPFRELGKWTWMNRISPSTYFVEGFLGQAVGRTEIHCSTVEFVKIHPPFGQSCMEYL
GSYISLNGGYLTNPNATSLCNYCQFRTTDEFLRSRNIFFSNHWPSLGVFCGFTLFNIICI
YILTYFCRIRTGSISEGWSLRLISRWKDLAKNRLYS
>PSR75789.1
MPRPTDLSIDTQMTNVTPSTSSSPTSSTFKLPLSAQESTQSVPSTTHEPPAGPNPSIRLL
FSFLSRHDLLFLVAPAVFCSACSGAVAPFMTLVIGKVFDSFANFPLTPHPPESAKHQLLH
DVGMTAIELIGLAIGTLTVKLSATLMSSLWIWTGERNLLAIRKHVYKSVTRKDLLWFDTK
CEDSTGLGAGGLMAKFAKETDEVRTASSLACGTFIQHLTTTVVCLALGFSRSWALTLVIL
SAVPVLIFIQSLSQALASPRLNDEREHTAVAATLVDRAIAAISTVKAFNAEPHEAHSLGK
VLDQLQKSANGCISVWGFTSGLSQFSMMAMFVQGFWFGAKLVRSGTISPGDVMAVFWACL
IATSNLQMCVPQLIVIAKGKFAMVSLLTLVESSAQPTVLGRSPSSFSTTGAIRTTLRGIV
PESCMGGVELCDVTFAYPSRPAMPVLKDIDIFLPAKETTFIVGASGSGKSTVAQLLLRMY
DLNQGMIKLDEHDIAYLDMDWTREHVAAVSQTCILFDMTVHENVAMGLASPCSRRRPQDI
TRKEVENVCRAALMHEFIRDLPDGYDTKLGTGGANLSGGQKQRLAIARALLRDPTILILD
EATSALDATSRILVFEAIKRQRHNKTTIVITHDLSQISSQDFVYVLKAGECVEQGYRSEL
ECFEESEFCRMLRVQDVSGGFQEKTDEDLVNTNDMEVEEILEKQEVEKDAKLGAAGINAK
TLGRQSVYRPLTMSNWMFDVVADLTKPPTSASAAPVTQPDRNTHRISRFVPAEAFTASPS
PPVSPRRQSFINVPSIASPPPAYNTLSRRYSLQFTPSSPKSFTFNSTTSFASGTVMDDED
ELEKDPLQVRVLRPARSTTTLASSIQPKRQRAKWDEATLAALTDVKVEKPVSASVDMQMP
SQPSFWRLLVAIWPTVPLKPLLIAGILISLASGATTPVFSYVLSRLQYEVSIGATHMSAI
NVFGGISLAVAATDGILIGLKYFVLEFVAMDWVNNMRKACFDRVLKQDKAWFDKSTNSPV
RLVQILIKDGDDSRSLIATVLAQSLVVIAMLGVGLIWALVEGWQLTLVGLAIAPVFAIVM
SVQTNLVAKCEYRNKRGREEVAKHYYDAISNVRGIRSMGFEGIFQEKFDKAADDALSTGV
RGAFVEGCTHGVSSAMIYLAEAVLFYVGAVLVSNGTYDYLRMVQVLNLVVFTVAIGSQLM
AFTQRIAKSVQATQDFHSLLRLSNTPEESQGISRPPIMGDVTFKKINFSYPERPDVPVLK
DLSLTIAERECVAVVGSSGSGKSTIAALLQRLYEPASGTVFIGEHNVKSTDIHYLREYVS
VVSQQPSLFDATIAENIAYGNPSLSDQEIRAAARAANVHDFIMSLPKGYDTLVGENASLI
SGGQAQRLQIARALARPSRILILDECTSALDPKNQAAVMETIKSVKGGRTTLMVTHKLEV
MRMCDRIIVVHEGKVAEQGTFHELRHSGGVFSQLASGGEWMD
>PSR94662.1
MSSKVDAGFEIKDPDPEILPVLPSSHRDGGIRREIDSNDNCDEKPTISAPELKPVPFMSL
FRFATKLEVALNAVGLVAAAASGSALPLMSLLFGNLVQAFVTFGTVLALAQMGDTNAQEE
LPIAAARFRHVSALDASYLVYMGLGSFVCTFLYMYTWSYTGEVNAMRLRERYLEAILRQD
VAYFDNVGAGEVTTRIRTDTHLVQQGTSEKVALSASFVSSFFTGMILAYIRSWRLALALS
SMIPAIAIAGAFMNYFISRYKQISLKYSAAAGSIAEEVISTVRTAHAFGTQETLADVYDG
PIDKSRAISLKSAIWQGGGMAVLLFVIYSGYALAFSFGTTLINKGEITPGAVVNVFDAIL
VGSFSLALLAPELQAITHAQGAAAKLYETIDRVPIIDSYSEAGLKPDTCVGEITLEDIQF
NYPSRPDVPILNNLSITFPAGTTVALVGASGSGKSTVISLVERFYDPLAGAIKLDGIDLR
ELNIRWLRSQIGLVSQEPTLFSTTVKDNVAYGLIGTKWEQASDDKKMTLIKEACVKANAD
TFISKLPLGYDSLVGERGLQLSGGQKQRIAIARAIVSDPRILLLDEATSALDTQSEDVVQ
DALDKAAAGRTTITIAHRLSTIKDADCIYVMGDGQVLESGTHRQLLLDETGPYSLLVEAQ
KLRETDTEQADTMETTDSIRNPEDIASEGFADEPKGETPPGRIQTNRPLGSKLRPMREDS
SLKPQYSLPYLFKRMGAINRDNWLRYLIGGVAACLNGAVYPAFGIVFGNSINSFSEPDPR
QRRHDGDRNALW
>THG99176.1
MSSKVDAGFEIKDPDPEILPVLPSSHRDGGIRREIDSNDNCDEKPTISAPELKPVPFMSL
FRFATKLEVALNAVGLVAAAASGSALPLMSLLFGNLVQAFVTFGTVLALAQMGDTNAQEE
LPIAAARFRHVSALDASYLVYMGLGSFVCTFLYMYTWSYTGEVNAMRLRERYLEAILRQD
IAYFDNVGAGEVTTRIRTDTHLVQQGTSEKVALSASFVSSFFTGMILAYIRSWRISLKYS
AAAGSIAEEVISTVRTAHAFGTQETLADVYDGPIDKSRAISLKSAIWQGGGMAVLLFVIY
SGYALAFSFGTTLINKGEITPGAVVNVFDAILVGSFSLALLAPELQAITHAQGAAAKLYE
TIDRVPIIDSYSEAGLKPDTCVGEITLEDIQFNYPSRPDVPILNHLSITFPAGTTVALVG
ASGSGKSTVISLVERFYDPLAGAIKLDGIDLRELNIRWLRSQIGLVSQEPTLFSTTVKDN
VAYGLIGTKWEQASDDKKMTLIKEACVKANADTFISKLPLGYDSLVGERGLQLSGGQKQR
IAIARAIVSDPRILLLDEATSALDTQSEDVVQDALDKAAAGRTTITIAHRLSTIKDADCI
YVMGDGQVLESGTHRQLLLDETGPYSLLVEAQKLRETDTEQADTMETTDSIRNPEDIASE
GFADEPKGETPPGCIPTNHPLGSKLRPRWEDSSLKPQYSLPYLFKRMGAINRDNWLRYLI
GGVAACLNGAVYPAFGIVFGNSINSFSEPDPRQRRHDGDRNALCFRAILRQDIAFFDKDE
NSAGALTSSLSDKPEKIEVLAGAMLGAIIQGTATLVVGLAIGLGFGWKLGLVAVACIPFL
ISAGYIRLRIVVLKDQKNKKSHDSSAQLACEAAGAIRTVASLTRERDCLTTYSKSLGEPV
KNSIRTALWSNLLFALSQCMVFYVIALIFWYGSRLVASQEYTPFQFFVVLMSTTFAAIQI
GNGLMYVPDMSSATAAASDIIDLLDSKPEIDAQSKSGRIPENLRGRVRFENVQFCYPTRP
GVRVLRKLDLTVEPGTYVALVGESGCGKSTIIQLIERFYDPSDGSIYLDEQPISELTVSE
FRKHISLVSQEPTLYAGTIRFNVLLGAAKPSWQVTQEEIEEACRNANILDFINSLPDGFE
TQVGGKGSQLSGGQKQRIAIARALIRNPKVLLLDEATSALDSTSEKVVQSALDQAAKGRT
TIAIAHRLSTTQNADRM
>THG99265.1
MSSLWIWTGERNLLAIRKHVYKSVTRKDLLWFDTKCEDSTGLGAGGLMAKFAKETDEVRT
ASSLACGTFIQHLTTTVVCLALGFSRSWALTLVILSAVPVLIFIQSLSQALASPRLNDER
EHTAIAATLVDRAIAAISTVKAFNAEPHEANSLGKVLDQLQKSANGCISVWGFTSGLSQF
SMMAMFVQGFWFGAKLVSNLQMCVPQLIVIAKGKFAMVSLLTLVESSAQPPVLGRSPSSF
SATGAIRTTLRGIVPESCMGETTFIVGASGSGKSTVAQLLLRMYDLNQGMIKLDEHDIAY
LDMDWTREHVAAVSQTCILFDMTVHENVAMGLASPCSRRRPQDITRKEVENVCRAALMHE
FIRDLPDGYDTKLGNGGANLSGGQKQRLAIARALLRDPTILILVFEAIKRQRHNKTTIVI
THDLSQISSQDFVYVLKAGECVEQGYRSELECFEESEFCRMLRVQDVSGGFQEKTDEDLV
NINDMEVEEILEMQEVEKDAELGAAGINAKTLGRQSVYRPLTMSNWMFDVVADLTKPPTS
ASAAPVTQPDRRTHRMSRFVPAEAFTASPSPPVSPRRQSFVNVPSIASPPPAYNTLSRRY
SLQFTPSSPKSFTFNSTTSFASGTVMDDEDELEKDPLQVRVLRPARSTTTLASSIQPKRQ
RAKWDEATLAALTDVKVEKPVSAPVDMQMPSQPSFWRLLVVIWPTVPLKPLLIAGILISL
ASGATTPVFSYVLSRLQYEVSIGATHMSAINVFGGISLAVAATDGILIGLKYFVLEFVAM
DWVNNMRKTCFDRVLKQDKAWFDKSANSPVRLVQILIKDGDDSRSLIATVLAQSLVVIAM
LGVGLIWALVEGWQLTLVGIAIAPVFAIVMSFQTNLVAKCEYRNKRGREEVAKHYYEAIS
NVRGIRSMGFEGIFQEKFDKAADDALSTGVRGAFVEGCTHGVSSAMIYLAEAVLFYVGAV
LVSKGTYDYLRMVQVLNLVVFTVAIGSQLMAFRTSIFSYPERPDVPVLKDLSLTIAEREC
VAVVGSSGSGKSTIAALLQRLYEPASGTVSIGEHNVKSTDIHYLREYVSVVSQQPSLFDA
TIAENIAYGNPSLSDQEVRAAARAANVHDFIMSLPKGYDTLVGENASLISGGQAQRLQIA
RALARPSRILILDECTSALDPKNQAAVMETIKSVKGGRTTLMVTHKLEVMRMCDRIIVVH
EGKVAEQGTFHELRHSGGVFSQLASGGEWMD
>PSS31012.1
MPGLFWRQFGVLCWKNWIVLSRHPWLNILRCFLLPIGYGVFLAVAQIFLNKPNNYGIGNP
VPVFNLINQFDGSLSLIWADSTNNSAFPSPHDIISHITSGFSPNQLRAVRQVDSVDDIPS
ACPPNFNLFSQCFAAISFDSFPTSVSDDVRPINYTIHADGGLFHIDVVRHKSDYEERLLP
LQWAIDSAIIDITTGFKAATPLEWPFTQESNQEQDLDIRLSYIRGLRSLLVIALFICYVG
IAYQLPGAYMGERANLVTSHLKAMGLMDSARILSWHISLSLAYLPAWLIVSLVWHFRIFT
GTNAGLVFVIHLLLGLTLASWSFFIAAPFGKSPQMAAVASTILAIVFAILAQAWGSPSNG
AAFIYSVIFPPGFYIFAIRAIAGFEVHQIPTTVLKPDPDNSLRILPLIIAAVIDIFLWPW
LAVLLERRLYDARNPRTRSWAFWRKKAAQTDGSPIPADVAISVRGLGKDFKTSLFGGKKS
VVTAIGDLSLDVPKFGIYVLLGSNGAGKSTAMSILGGLLGRTRGTVKFEGNVERPPRGTI
GIVPQKNVLFPELTCYQTLRVWRAIKRPSHITEEDDIEQLLKDCDLGSKIHYNADALSGG
QKRKLQLAIGLIGGSKIVLVDEFLDEADLLADTIAVLAAPGKLVAHGSPVYLKSTLGEGY
TVDVTFNPTSEDEKTTESHSIELLERIRTLAPATYLSSSSPSHSSYHMKCKDAHTVHAVL
QLVEDEKEAYNVSSYSILGTSIEDIFLGLMHTDIESEEIDKVDEFPPSSTPSLPPLTVAP
LELTHGRRRSPLSQAFTIFHKRALIARRSWLTPALAILVAVAGTCVPLFFLSNRATTCTT
KFQTQFPMPLYLPTSAALFPQEFGPSGEVLVSPPGILTTLGPSTAALQVQEVASNSSFVN
EIQQTFRNQSVGGVSVDLQSGSTLVAWEATPPGTTGLILLNLASNIVYNHALNTTNKPSP
RLITASYENLPGVSGEVLNALKWLAFYGAAMAVFPAFFSLYVSKERRSSVQAMQLSNGLA
DPVGLWLGHLLFDSVFAVIAATLMIIVFAVASNQFHGLGLFWLVLVLYGMVGALFSYCIS
LVVSSPLAAFAASAGYQVIMFVLYIADYLLILTYAKSASADSEMNITHYTLSVLSPVASA
LRSAFVSVNLFSLLCDNGEVATASELGMVSKFGGPILYLILYGLVLFGVLVWVDSGSIFP
RRKTWARTVRQRVGRQDNAVTSPAPIREDVFAEATAVAASEDALRVLGVVKSYGARTNRV
VDNVSFGVGKDTVFALLGPNGAGKTTTFNVIRGDVIPDEGDVLINGTSIVHHPRAARLSL
GVCPQFTAIDSQLTVREHLLIYGRLKGLYRGEEVRQNIESLMHATSLYPYADRLASKLSG
GNQRKLSLAIALIGNPSCILIDEFSTGIDAKMKRDMWKTLRNVAVGKAIIITTHSMEEAS
ALATKVGILAKGMLGMCLMSFLEIQLTFPIAVGTTEQLAARYATYEVHFACRTREDVLRA
QELMSQIPGARMADDVATRFEVPVGSEITLPDLFSTLSSSASFTEYAVERATLESVFLKV
IRENNVLEEDRQASSRRRRFRLC
>THH01206.1
MPGLFWRQFGVLCWKNWIVLSRHPWLNILRCFLLPIGYGVFLAVAQIFLNKPNNYGIGNP
VPVFNLINQFDGSLSLIWADSTNNSAFPSPHDIISHITSGFSSNQLRAVRQVDSVDDIPS
ACPPNFNLFSQCFAAISFDSFPTSASDDVRPINYTIHADGGLFHIDVVRHKSDYEERLLP
LQWAIDSAIIDITTGFKAATPLEWPFTQESNQEQDLDIRLSYIRGLRSLLVIALFICYVG
IAYQLPGAYMGERANLVTGHLKAMGLMDSARILSWHISLSLAYLPAWLIVSLVWHFRIFT
GTNAGLVFVIHLLLGLTLASWSFFIAAPFGKSPQMAAVASTILAIVFAILAQAWGSPSNG
AAFIYSVIFPPGFYIFTIRAIAGFEVHQIPTTVLKPDPDNSLRILPLIIAAVLSSLSVVS
MTPGIPALAAGRSGGRRLLKTDGSPIPADVAISVRGLGKDFKTSLFGGKKSVVTAIGDLS
LDVPKFGIYVLLGSNGFVAYFLNLLKKTISHKLDYRAGKSTAMSILGGLLGRTRGTVKFE
GNVERPPRGTIGIVPQKNVLFPELTCYQTLRVWRAIKRPSHITEEDDIEQLLKDCDLGSK
IHYNADALSGGQKRKLQLAIGLIGGSKNTIAVLAAPGKLVAHGSPVYLKSTLGEGYTVDV
TFNPTSEDEKTTESHSIELLERIRTLAPATYLSSSSPSHSSYHLKCKDAHTVHAVLQLVE
DEKEVYNVSSYSILGTSIEDIFLGLMHTDIESEEIDKVDEFPPSSTPSLPPLTVAPLELT
HGRRRSPLSQAFTIFHKRALIARRSWLTPALAILVAVAGTCVPLFFLSNRATTCTTKFQT
QFPMPLYLPTSAALFPQEFGPSGEVLVSPPGILTTLGPSTAALQVQGVASNSSFVNEIQQ
TFRNQSVGGVSVDLQSGSTLVAWEATPPGTTGLILLNLASNIVYNHALNTTNKPSPRLIT
ASYENLPGVSGEVLNALKWLAFYGAAMAVFPAFFSLYVSKERRSSVQAMQLSNGLADPVG
LWLGHLLFDSVFAVIAATLMIIVFAVASNQFHGLGLFWLVLVLYGMVGALFSYCISLVVS
SPLAAFAASAGYQVIMFVLYIADYLLILTYAKSASADNYTLSILSPVASALRSAFVSVNL
FSLLCDNGEVATASELGMVSKFGGPILYLILYGLVLFGVLVWVDSGSIFPRRKTWARTVR
QRVGRQDDAVTSPAPIREDVFAEATAVAASEDALRVLGVVKSYGARTNRVVDNVSFGVGK
DTVFALLGPNGAGKTTTFNVIRGDVVPDEGDVLINGTSIVHHPRAARLSLGVCPQFTAID
SQLTVREHLLIYGRLKGLYRGEEVRQNIESLMHATSLYPYADRLASKLSGGNQRKLSLAI
ALIGNPSCILIDEFSTGIDAKMKRDMWKTLRNVAVGKAIIITTHSMEEASALATKVGILA
KGMLAVGTTEQLAARYATYEVHFACRTREDVLRAQELMSQIPGARMADDVATRFEVPVGS
GITLPDLFSTLSSSASFTEYAVERATLESVFLK
>PSR71469.1
QATEDVVIDASAVHKDELGCANAHFTWTNDPTDGTVTPSRQTFRLRIDDDLIFKQGSFNL
IVGPTGSGKTSILMALLGEMHYIPLGPNSWINLPRDGGVAFAAQESWVQNETIRDNILFG
APYDEERYKKGDLIRGRTVILVTHNVAMASPLADFVVSIGADGCIASQGSVSETLAKDSK
LVEEFKHEGEAIELNENEDENEVIDSEVKDGKLIVTEEVEEGHVSIGAFMLFLRAAGGKW
PILFWLNYIGSDSMAEICDAMEMWWLGWWAGKYAIHDKGEVSVIYYLSVYSTIVLGVVLF
HISASLTWTCGSIRASRSIHRQLLTSLLGSTFRWLDVTPTSRVIARCTQDIQAVDGDIAS
NLGYLSNITLSMITALGAVIIYTPSFVFPALLLAALGGYLGQIYMKAQLSVKREMSNTKS
PVLAIFGGAITGLTSIRAYSAQQAFKEETLERLDRYIRASRSFYNLNRLERIRQYLVVEQ
EPTPKDGGEPPAYWPSSGELRVDNLSARYSPEGPKVLQNISFHIKAGQRVGIVGRTGSGK
STLTLALLRCIYTEGTVWYDGMETNSLNLDALRSNITIIPQVPELLSGTLRQNLDMFNQY
DDATLNDALRAAGLFSLQRLQDENRLTLDSKIASAGGNLSVGQRQIIALARAIVRQSKLL
ILDEATSAIDYETDSIIQTSLRTELGSDVTVITIAHRLQTIMDSDKIMVVDAGRLIEFDK
PKVLLETKNGLLRSLVEESADKEALLAVAEGKA
>PSR73817.1
MLFGLALAASIANLVVVIATKRHVPLIEFYVLEVIALAVVPCITYLNHYRARTSSSLILL
FWPTYILALLIWARTVYLSNFTAFRVVLALRLAVAVFGLFAFVLECFGPEFTDEDHTEVY
VKGHVESPLLTANIFSIWTFSWMSNLMKKGAKAYITEDDLPSLVPKDESVNLGDALRNAM
KKHKSLAVSLFASYGGPYVFAGMLKLLQDCLAFLQPQLLRWLLAFISNYQSARLHGSESQ
QEAPSPLEGFAIAAIMFLASIAQTIFLHQYFQQCFECGMRVRAGLVAMIYQKSLILSNDG
IGSASGDIVNLMSVDAMRLQDFCTYGLIAISGPFQITLAFVSLYDILGWPAFVGVAIMIL
SVPLNTLTARFLKKMQEKQMKNRDHRTRLMSELLANIRSIKLYAWENAFIRKILFVRNEQ
ELKMLRKIGVVTSLNTALWTGIPLLVAFSSFAVAAFTSDTPLTSDRIFPAISLFMLLQFP
LAMFSQVTSNIIEALVSINRLSAFFNADELQADARQIIKAKPRLEAGDEVLSITDGEFSW
SKIAPSPTLEDINLAVRKGELVGVLGRVGAGKTSLCSAIIGEMQRREGEVKLHGCISYAP
QNPWIMSATIRDNIVFSYEFDEVFYNLVLDACALRPDLALMPQGDMTEVGEKDQVIGPYG
LLASKGRIVITNSISFLKYFDKILYLRRGVILEAGTYEDLTNNNESELFKLIKGHGSLGS
SGVSTPFLASGSHSTPSSATAVDSSREVTVDNLDTLTEKLQRKRSFTKAVLVASPPTRTP
ASEGPSKEHMEQGRVKRDVYMQYVEAASKTGFLLFLIATVLAQIVSVAANNTLRAWGEHN
REEGANQGVGKYLVGYGAFSLLSIILGAAAAIIIWVFCSIRSARQLHDSMLYAVMRAPMS
FFELTPTGRILNLFSRDTYVVDQVLARVIQNVVRTLCVTAMIIFVIGYSFPLFLVAVPPL
AWFYTRVMVYYLSTSRELKRLDAVSRSPIFAWFSESLNGLSTIRAFSQQEVFIANSDRRV
DRNQICYLPSISVNRWLAVRLEFVGASIIFIAATLAIVALITSGVDAGLVGFVLSYALNT
TSSLNWLVRSMSEVEQNIVSVERILHYVKLTPEAPAEIPGTVPEDWPSEGEVEFREYSTR
YRPELDLVLKDISMTIKPKEKIGIVGRTGSGKSSLLLSLFRVIEPTSGTIHIDGVDITKV
GLYDLRSAISIVPQSPDLFEGTIRENIDPTGASQDADIWVALEQTHLKHYVESLEGGLDA
AVKEGGSSMSAGQRQLLCFARALLRKSKILVLDEATSAVDLETDRAIQGIIRGPQFADVT
MFTIAHRLNTILESDRVLVLDAGKVLEFESPKNLLSNKESSFYSLASEAGLV
>PSS37121.1
MQGIVTQVVFDHALRIRLKAEASESDDKDLTATYSPDLGFVVDEEETSTLAEDQRSSEGR
DKSTDGREANSRASSASVASESRDSNMIGKINNLVTTDLNAIEGGRGLLLVVFYTPLQIA
MSVAFLYVILGWSAFVGIGFMIALLFLPGVVTKLSHGVQVEKMKKSDARVQTVTETMSGA
IRTVKLFGWERKISARIDQQRQEELKAVRKAKLLWLGSCVLTNLIPVVTMVIMFATYTEL
LDAFTNKAEITSTRLASNPSDLIGIRAASFTWDGNNDGTETPSPNKRSFKLCINDELIFK
RGHINLIIGQTGSGKTSLLMALLGEMHYIPMGPGSMVSLPRGDGVAYHAQESWIMNETIR
NNILFDSPYDEERYKKVIEQCALERDLSLFDAGDETEVGERGITLSGGQKVLAALDVHTA
QWIVEKCLKGDLVQGRTVILVTHNVALASPIAEFVICLSPDGRVLSTGSLSNALAKEKKL
SAEAAQEIEQLQQVEKETFSTDTVVTTQQTSGKLVVAEEISVGHVSWTARMLFASQVGVV
VDSWILALWAREYDTQDPSEVSVRQ
>THH01281.1
MVLVLPGGVIGSYATPIGTNRLLNYLEQGGEGALVKPWVWIICIATGPLINTILFQLYNH
ISAASLVRLESIITSLVFDHALRIRLKAEVSDAYPAPAVEENPSVPSSDAGSPDSGSTSE
DDDEREDFSTAHSRSTTLASTSTTATKSPATKERAKEVEKGPKAKGDNLIGKINNLVTSD
LSNITAGRDFLYLWISAPLRVVLSMWFLYVILGWSAFVGLAVMVSLFPVPAWVASLMRVT
QKQKMKATDGRVQNVTEMMSVLRMIKLFGWDSRVNDEVTAKREEELKSIFKTKMLRLANN
IINHTVPLVHMVVTYATFTLIMKQDLTASIVFSSMTAFNMLRLQMLRLSTMVPGMITANV
SLGRVADFLQNTELLDTFAKQATEDVVIDASAVHKDELGFANAHFTWTNEPTDGTVTPSR
QTFRLRIDDDLIFKQGSFNLIVGPTGSGKTSILMALLGEMHYIPLGPNSWINLPRDGGVA
FAAQESWVXNETIRDNILFGAPYNEERYKKVIYQCGLNRDLSLFEAGDATEVGEKGLTLS
GGQKARITLARAVYSSAKILLLDDVLAALDVHTSRWIVNKCFKGDLIRGRTVILVTHNVA
MASPLADFVVSIGADGCIASQGSVSETLAKDSKLVEEFKHEEEAIELDENEDETEANDSE
VKDGKLIVAEEVEEGHVSIGAFIGVILFDVSASVTWTYGSIRASRSIHRQLLTSLLGSTF
RWLDVTPTSRVIARCTQDIQAVDGDIPQNLGFLANVTLSMIAKLGAVVIYTPSFIFPAFL
IAALGGYLGQIYMKAQLSVKREMSNAKSPVLAIFGGAITGLTSIRAYSAQQSFKEETLNR
LDRYIRASRSFYNLNRWISVRIDALSAGFAAALAFYLVYGSASATPSNIGFVLAMAASFG
DMIVWWVRIYNEFEVSGNSLERIQQYLVVEQEPTPKDGGAPPAYWPSSGELRVDNLSARY
SPDGPKVLHNVSFHIKAGQRVGIVGRTGSGKSTLTLALLRCIYTEGAVWYDGMQTNTLNL
DALRSNITIIPQVPELLSGTLRQNLDMFNQYDDATLNDALRAAGLFSLQRLQDENRLTLD
SKIASAGGNLSVGQRQIIALARAIVRQSKLLILDEATSAIDYETDSIIQTSLRTELGSDV
TVITVAHRLQTIMDSDKIMVLDAGRLIEFDSPKVLLQTENGLLRALVEESADKEALLAMA
EGKV
>gene_5291
MTTSTTNMTPDASSLNLPPTPRSATTLHVSPVESTTSIPECPQPQPSLRLLFSLLSRRDF
LILILPAILTSIFAGGVAPFMTYVIGRSFDSFAAFPTGPNPSEDAKHQLLHGVGLAAVEL
VGLAVAALAISSVTSSLWIWTGERNLVAVRKRIYAAVTRKDMVWFDTKMGSEESVQAVEG
DGPVGAGGMMANFARETDEVRMASSLAAGMVIQYTTTFVTCLILAFVWSWSLTLVILAGV
PVLMVIQALSQGIVGPRLAAERVHSASAATLIDRAVAAIATVKAFNAEIHEQEQLEDMIQ
KVRLAAMKCHAVWGISSGTSQFVMMAMFVQAFWFGAKLVRDGSISPGTVMSVFWACLIAT
SNLQMAIPQLIVLTKGKFAMVALLSLAQSQSLEPVPYGASMLSPIAKSHRPSMFRKIRPP
HCRGHFELSEVTFAYPSRPTMPVLRDISIFLPPGEMSFVVGGSGSGKSTLAQLLLRMYSP
RAGSIFLDDQELCYLDEEYTRSHIAAVSQNCILFDMTVHDNVAMGLAGPGSQRRPQDVTR
EEVIRVCRAALMHEFVRDLPDGYDTQLGTNGANLSGGQKQRLAIARALLRNPTVLILDEA
TSALDATSRILVFEAIKRWRLNMTTIVITHDLSQVESDDFVHVLKDGRLVEQGFRHELEG
FNSEFRRMARTQTSEGGFKEKDLLSEQSGDVPVEAILERQDEEKLEQLDAVGLNALKHHS
LAPSTFRPLTFGHWMLDAIAELTKDDATAPLTATRRQTHRISRFVPAEAFPQVVPSDTEI
KKSRRKTLHIDIPPVTVPAPLATAASNHRLSLQFTPSSPTLCYHPSPKQWPPSMIEDDDS
FDAEKAAMQRSATSANQRRSREHRRPRRAATLPTVNVEKSEGPFEDAPAPAQDAEVPFFK
LMRDIFPTIPNKTLLFFGLCICLASGTMTPLFSFLLSRLFYEVSNGARDVSIINIYGGIV
LAIAAADGILLGLKVLIMENVAINWVTRLRRTCFARVLAQDKRWFDRSENAPAHLVNVLV
KDGDDARTLIANVLCQFLVVLAMLGVGLIWALVRGWQLTLVGFAIAPVFAVSMALQSSLV
AKCEVRNKRAREEVAKQYYDAISNVRAIRSMGFEDAFREKFDVAVDEALTTGVRGAFVEG
CTYGVASALIYLAEALLFYVGAVLIANGTYSYLQMIQTLQLVVFSVSIGSQLMAFTHRIA
KSLRATRDFHRLLKLSTLTDESRGILRPDIAGAVSFNNVSFSYPERPDVPVLKDLSVEIA
ENECVAIVGSSGSGKSTMAALLQRLYEPASGCISVGPHALRSTEVHHLRDHVSVVSQQPN
LFDASIAENIAYGNKTLSLADIQRAAQAANVHDFIESLPKGYETAVGENAALISGGQAQR
LQIARALARPARILILDECTSALDAANQAAVMETLRHARVGRTTVVVTHKLQMMRMCDRI
VVLHDGVVAEQGTYEQLMERRGVFAQLASGGEWMSD
>gene_8398
MAHSPDLNEKKPSSEHSEQHLSQPAPTNKSFFSRKPPKPTEDPSLPEKLQSDALPHPTPP
PPKQIQPVSFTELFRFSTRSEIILDVIGLFAAACSGAAQPLMSLLFGRLTQDFVNFGITL
GHAHAPGDPLQAQSQADLPKAADLFKHSAALNASYLVYIGVGMFVCTYTYMVIWVYTGEV
NAKRIRERYLRAILRQDIAFFDNVGAGEVATRIQTDTHLVQQGISEKVALVVNFLAAFVT
GFVLAYVRSWRLALAMSSILPCIAIAGGVMNKFISTYMQISLQHVAEGGTLAEEVISTVR
TAQAFGTQHILADLYDVQVDRSRVVDLKAAVWQGSGLSFFFFVIYGAYGLAFNFGTTLIN
QGHAQPGQIINVIFAILIGSFSLALLAPEMQAITQARGAAAKLYDTIDRVPSIDSASPDG
MKPEKCVGEITLEHVDFNYPSRPGVPIVKDLSITFPAGKTTALVGASGSGKSTVISLVER
FYDPLKGIVKLDGNDLTKLNVKWLRSQIGLVSQEPTLFATTIEGNVAHGLIGTPHEHASR
EEKFKLIKEACIKANADSFISKLPLGYETMVGERGFLLSGGQKQRIAIARAIVSDPRILL
LDEATSALDTQSEGVVQNALDKAAHGRTTITIAHRLSTIKDADCIYVMGDGLILESGTHN
ELLRDENGPYARLVHAQKLRDAREKRTLQDDDSDTAASVDNEEKEIERQVAEEVPLQRQK
SGRSLASEILEKRQTDGEKKEGDYSMYYIFKRMGYINRDVWRQYLIGSIAAIANGATYPA
FGVIFAKGINGFSDLTSSQRRFDGDRNALWFFIVAILSMAAVGCQNYLFASSAAELTAKL
RSLSFRAILRQDIEFFDKDENNTGQLTSTLSDNPQKINGLAGITLGAILQSISTLIIGSI
LGLAFNWQLGLVGIACTPVVVSAGYIRLRVVVLKDQQNKKAHEASAQLACEAAGAIRTVA
SLTREDDCSKLYSESLEEPLRRSNKAALYSNAIFSLSQAMTFWVIALVFWYGSRLVANLE
RSTFQFFVGLMSTTFSAIQAGNVFSFVPDISSAKGAASDVLKLLDSMPEIDAESTEGDVP
KNVSGRIRFENVHFRYPTRPGVRVLRELNLVVEPGTYVALVGASGCGKSTTIQLIERFYD
PLHGTVYLDEQPITKYNVNEYRKNIALVSQEPTLYAGTVRFNILLGATKPREEVTQEEIE
TACRNANILDFIQSLPDGFDTEVGGKGSQLSGGQKQRIAIARALLRNPKVLLLDEATSAL
DSNSEKVVQEALDQAAKGRTTLAIAHRLSTIQNADCIYFIKDGAVAESGTHDQLLAQKGD
YYEYVQLQALSKK
>gene_2753
MAGLFFRQFGVLFWKNWIVMSKHPWLNILRCFIMPVAYGIFLAVAQIFLNKPNNYGLGTA
VPVHKLANVYDGSLALVWADATNGTGSNPSANDIIAQITRGFNAKQRSNIRQLASPEDIP
SACPQNFNLFSECFAAVAFNSLPGPDGRLPLNYTLRGDGGLFHIDVFRHTSDYEERILPL
QWAIDSAIIELQTGNAPQTPLEWPFTQETNDEQNTDIRLSYIRGLRTLLVLALFICFVGI
SYQLPGSFGGERANLLTSHLKAMGLMDSARILSWHVSVSLAYLPAWIIVAIIWHFRIFTA
TNVGLVIVIHLLLGFTLASWSFFVAAPFGKSPQLAAVASTFLGIVFAILALVFSRASTGA
AFVFTLIFPPGFYIFAIRAVCGFENHQISTSVIHPDPDNALRLLPLIIAAIIDIFLWPWL
AVMWERYLYDAHNPSDRSWWSRLRHRKTAAEDGVPSIAPGIAISIGNLGKDFKTSFFKRD
KGLVTAVSDLSLEIPKTGIFVLLGSNGAGKSTTMSILAGLLGRTRGTVVFEGSVGQPPRG
TIGIVPQKNVLFPELTCYQTLRVWRAVKRADAHAGEDDIDQLLRDCDLGKKIHYNANALS
GGQKRKLQLAIGLIGGSKIVLVDECTSGVDPLSRRALWRTLSSVRHDRTVVFTTHFLDEA
DLLADTIAVLAAPGKLVAHGTPVSLKSNLGEGYTVNASFVTGNESTEKSTVGNQADLLHR
IRTIAPLAYTSSSAPNEVSYHLKLRDAAMVQEVLELVEDNRDTYSISSYSVMGTSIEDIF
LGLMHDDMRMEEKELEKTGSSATPSLSATPIPMPPELQLTNGRRRSPLSQALTIFHKRIL
IARRSWLTPCLAVLIAVAGSCVPIFFLTNRAQTCVRTFRTVPNIPLYLPASPLGFIAENI
TGSPVLESPPGIIAMLGNTTQTLLVDSIPDNSTFIDTIDQTFRNQSFGGVSIDQHSGTAL
VAWEATPPGLTGLVMLNLASNLLYNTALNVTGRVPPVPSLILANYQEFPGIAAGTLVALK
WVAFFGAAMAVYPAFFSLYVAKERRSSVQAMQLSNGLSDPIGLWLGHLLFDSIFALINAT
LIVIVFAAASNQFNGLGFFWVVLVLYGIVGALFSYCVSLAVASPLAAFALSAGYQVIMFV
LYLAAYLLTLTYAKTSQAGTDLSIIHYTMSILAPVASVLRASFVSVNLFSLLCDGTNPVT
TSSLGDISRYGGPILYLFLYGFALFAILVWVDSGSLLPRKITHARKNGSTSVVDANQDST
APGGVGRKDVHDEATVVVDSSDALRVLNIVKAFGKASNRVVDNVSFGVSQDTIFALLGPN
GAGKTTTFNIIRGDVIPDQGDVFINGVSIVHHPRAARLSLGVCPQFTAIDSQLTVREHLL
VYGRLKGLYRGEELCSNVERLMQATSLHMYADRLASKLSGGNQRKLSLAIALIGNPSVVL
IDEFSTGIDAKMKRDMWRTLRNVAVGKAIVITTHSMEEASALANKVGILAKRMLAIGTTD
SLVERYATYEVHFSCRTREEVVYAQELMSQIPGARIADDVATRFEVPIGGGMSLAKLFAI
LSRGNFSEYTVERATLESVFLKVIRENNVLEEDTEKKRRWWRVC
>gene_1251
MDASWRAQTWLQYSQVVLDKAVFTSPSLYMRVNQVILPHKLWTNTLAYPAYATAASAVFL
TVQLVSRVPLVKRFYSKLVGSEDLAKTGEDVESVGHPGDCPSHISRLGGPVIFGFKIARL
LSTFALLALSIATVAVKGATDGEEYSSNSRWVAFGLIAAYTYASLLAFVSVVSNLGVSNL
ASYHVAFQLLVTWSVYFYRDVWPLATFTLQPLDVAEGALLWGKVALLTFAAIVVPIFSPR
AYIPLNPKDPMPQVNPEQTASLFSMSFYTFLDGIIFKAYRMPHLPWEELPPLADYDYAKN
LVARSFPHLDPFRVFKKQHIFFGLMRVFRTEYLLLAVLLLIRVAATFASPIGIYQLLDYL
ETDGMNTVVRPWVWISWLFLGPVLGSMAIQYYVFNTTRMLVQTEGIITQLVFDHSLRIRM
KSESSQSPTTSRASTAVHTPDNASVTEGVNVDDESPSGCNGNGSEDETVHARTESTASTA
AAKKGLDAKKTDEKLAASSPASGNLIGRINNLVTTDLTNLVEGRDFLFVGLYAPAQIIVA
IVFLYEILGWSAFVGMVAMILLFPIPGYVASMIQGVQTEKMKKTDARVQDVTESKSIVLP
AQVSRSDCVIAMNVIRMIKLFGWEPKVADQLASKRDDELKYIRKYKILELINGNINYVIP
VVTMVATFVTYTVIMGKELTASRVFSSMSVFDVLRDQLHMVFSMLPPIIQAKVSLDRVTE
FLQETELLDNFSEKDVISAELVVPQRTIQNDVIGISQAAFTWSNDNDGSLTPGPNRRNFT
LRIEEDVIFKRGKVNLIVGPTGSGKTSLLMALLGELHYIPTGPESFVSLPRAAGVAYAAQ
ESWVQNETIRDNILFGAPYDEERYKKVIYQCALKRDLSLFDAGDMTEVGEKGLTLSGGQK
ARITLARAVYSSADILLLDDVLAALDVHTSRWIVDNCFKGDLLRGRTVLLVTHNVAMASP
VAEFVVSLGTDGRIASQGTLSKVLAKDKKLSEELAEEREELKKMENEVDQPAEPDEEVTL
PKGDGKLIVAEEIAEGHISWPALRLYLSSMGGGHSFMFWLSFIGFLVICETMGVLQTYWL
GYWAQHYLTIYVALLVIGVTFYCVSFLLYLFGALRSSRTIHKTLVQSVLSSTLRWLDKTP
TSRIITRCTQDIQCVDGPLANNLTWVIEITVAMLMKFIAVITFSPIFSIPGAIVSAIGGL
CGQIYMKAQLSVKREMSNARAPVLGHFGAAIAGLTSIRAYGAQDQFRKESYRRIDRYIRA
GRTYYNLNRWVSIRIEALGALFAACLAAYLVYGSHARAANTGFSLNMAVGFSSMILWWIR
ILNEFEVSGNSLERIQQYVTIEQEAKSTVDGVPPAYWPASGSLSVEKLSARYTPDGPQVL
HEISFDVKAGERVGIVGRTGSGKSSLTLALLRLIFTEGKVYYDGIATDSVNLDVLRSNIT
IIPQVPELLSGTLRQNLDPFTQYDDAVLNDALRAAGLFSLQDETDEGRITLESPISSGGS
NLSVGQRQILALARAIVRQSKLLILDEATSAIDYETDTIIQNSLRKELGKDVTILTIAHR
LQTIMDADKILVLDAGNIAEFGSPSELLDNEKGMLRALVDESGDKDSLYAMAKVAASSGS
SG
>gene_11539
MCFPYRSDVYEPCQFILLVGVALSVVGLVVQTIRGTWKPCKPKGVLTDSASHGDNHTSSP
LREGDKPCQQFVERSGGHAILTFKLVQLLSCVALLCLSIASGVLGDHGLDSGSTLQRWAR
LVQWETYAYTSVLALAVVLVPHRSSVLSGHLSCVLILTWVVYVYRDIVPLATTTINPADA
DEGVLLWVKMAILTEAAVFIPLFMPRGKGDASVHAGLNKEQAAGWLSQRIFSWLDGIVFQ
AHRVDHIPLDEFPPLADADSTRTLIKGSLKFLDPLQTKKNTHIIWGFLRTYRSDILLSTL
VVTISSVFSLSWPVATQGLLFYLEEGHPQSTVRPWAWVLLLFVGPTLSTVCGEWYQWIMS
RLSIHNEAILTELLFQHALRIRVKSETSSDDEGASTAVGDVNESGVAKAAENAKPRSNNF
AGRLNNLIASDLKSITDANGVWLILLVQAPVKLVVSIVFMYNVLGLSAFVALGTLVVLIP
IPGYISGWIQLFQKKMIGKTDARVQLIHEVLNVVRMIKLFGWEQRMATRIEERREAEIVF
QGKFRWLEIINSFTNYSIPLVTMAITFGFYTAVMKQELTASKLFSSNAAFILIQSQMHYM
FFAIPVLTQARISLDRVNDFMLDTELLDEFTLPEEDEAPTIEAISIPHEHALLGIKNTSF
TWANDDATVETPASTSSGRRPGRRFVLNIDGELLFKRGQMNLIIGPTGSGKTSLLMALLG
EMHARPGGPDSFVSIPRDGGVAYAAQESWVLSDTIRNNILFNAPYDEPRYVKVIKQCALE
RDLSLFDAGDQTEVGEKGITLSGGQKARVTLARTVYSSAEILILDDVLAALDVHTGRWIV
DHCFKGELLRGRTIILVSHNVALTRPIADFVVVLGTDGRIASQGSFDKTLQDGVELLNEL
VLEEEQLKVASEVIDKPKLEAEDAQKNGKLIVAEEIKEGEVGWDTLRLFVMNTSKTPRLY
WVAYIFLMIVTHTFFNGQSWYLGVWAAQYETHAPSEVSVSYYLSIYAALVILTMAIYACA
WAFYLFGSMRASRIIHRKLVDSILGTTLRWLDKTPTSRVIARCTADMQAVDRTLARYVLA
VMESAVFMSLKVIAVAFVAPIFILPAVIVGTAGGVLGKIFTKAQICVKREMSNTHAPVLG
HFSSAISGLVSIRAYGAQEQFKAESYLRVDRYSRAALIYHGLTRWVTVRADAMGSLLSAI
LAINLIYGVRISASSAGFAMTMAVAFSSTILFWVRQVNILQISGMCLERIQQYLDIEQEP
KPTIDGVPPAYWPASGDLRVEHLSASYSSEGSRVLHKISFEVKSGERIGIVGRTGSGKSS
LTLALLRCILTEGEVYYDGLLTDKINLNVLRSNITIIPQMPELLSGTLRRNLDPFGQHDD
ATLNDALRSAGLFSLQESEDSGRLTLDSEIAGGGGNLSVGQRQILALARAIVRRSKLLIL
DEVMYTDYATDAIIQNSLREELGRDVTVLTIAHRLQSIMDADRIMVLDAGRIVEYDTPRK
LLDKTDGYFRSLVDGSHDKAALLSQAGFGQASQYLS
>gene_11540
MLRSATHFSKNVRPCLPTDDHISTAIDGGSLQDLIERSSGRTISIYQALRLLSCVALLCL
SVATSIFDSHTLDGIADPEWWVRLTQCEIYAYTSALALASVLIPRRRALFSGHLSLVLVL
VWVVYVYRNLVPLGTTNLSPADANEGVLLWIKMAILTEAAVLLPLFMPPGKPEYLNEEQA
ASWYSQRVFSWLNGTVAKAHQVDHMPLEDLPALGHADSTSILIEGCLKACLHLDPLQAKN
THVVWGFLQIHRSQFLLGALALAVSSTFGLSWPFATQGLLSYLEEGHNDSNIQPWVWVLL
LFVGPTLATICSEWHQWTMNRVSIRNEAIITQLLFQHALRIRVKSDTPGESEGDSKDATN
GSTYEARGSEPKTDFFVGRLNNLVTSDLANITEGNKQLLILLVEAPVQMGVAIAFMYSVL
GWSAIVGLATLVALLPIPAYLSGWIQAFQKKMMDKTDARVQLINEVLNVVRMIKLFGWEQ
RVAAQIEERRQAELVLLSKSRWLEILNNLFNYSIPLVTMAVTFGFYTAVMGQELTASKLF
SSNAAFILIQTEMHTIFFVIPILTQARVSLDRINDFLHQTELLDEFSQDNESSDSTASYL
HPPTESAIIGIKGTSFTWANDAPIRTPLSAATPSTGRSDRRFVLTIDGELFFKRGRTNLT
IGPTGSGKTSLLMALLGEMHARFDGPASFVSLPREGGVAYAAQESWVLSDTIKNNILFGA
PYDETRYAKVIKQCALERDLSLFDAGDQTEVGERGITLSGGQKARITLARAVYSSADILL
LDDVLAALDVHTGRWIVDQCFKGDLIRERTVILVSHNVALIRPIADFVVALGSDGHIASQ
GSLDKTLREDGELLSELASEEELLKNTSEELNKPELEGKNASKNGKLVVAEEIKEGQVGW
ETLRLFFMNTSKTPRLYWAVYMIMMAVTHSFFNSQSYYLGIWAAQYENHSPSEISVAYYL
SIYGLLVLLTIIAYGTAWLFYIIGSKHASRIIHSKLVSSILGTTLRWLDKTPTSRVVARC
TADIQAVDTSLPRYVLAVIETIIFMTLRIVAVALVAPIFIVPAIVVGAAGALLGRIYMKA
QICVKREMSNTRAPVIGHFSSAISGIVSIRAYGAQEQFKNESYLRVDRYSRAAFTYNGLN
RWVTVRVDAMGVLLSVLLAAYLVYGPHISASNAGFAMTMAVGFSATILQWVRLVNYLQIS
GMHHRPSYVLERVQQYLTIEQEEKPTTDGVPPAYWPASGDLRVEKLSARYSEDGPRVLHE
ISFEVRSGERIGIVGRTGSGKSSLTLSLLRCILTEGTVYYDRIATNTINLDALRSNITII
PQTPELLSGTLRKNLDPFDQHDDATLNDALRSAGLFSLQESEDSARLTLDSEITGGGGNL
SVGQRQILALARAIVRRSKLLILDEATSAIDYETDAIIQNSLREELGRDVTVLTVAHRLQ
SIMDADRIMVLDAGRIVEYDAPRKLLERQNGYFRSLVDGSGDKAALCAQAGYDLVSS
>gene_5243
MAVCNGASLSLLSNTCVRGFWAAVVPLALVALVLLSATPPARVVLRVIRKPLTNFLPLRE
AEALISDGDISGEGEENAAPLWRTLVLSTVSLVESLLWVGLGCYSLIVDPANTWNGVRDL
LVASTWFYAALRPILKPTATVPRDLLVLFGAHLVLGLIVLFGHFYDSYVYAVPLPDTLRL
TTEVVNLVAVGGLFTVILNMPLGIPSKQVKKEEIGKTISPEDYTTVWGWVSFRWVVPLLD
LGTYNTLNEVDVWSLSPTMQSRPLHIKFSRSTGKLLKRIWATNSLDLILDFTLTFVSIVF
NYAGPFFLKRILDSLAVKGRNPEKRALAFVYAFLAFVSSICKAQADVQHLWFGRRACTRI
RSELMASIYDKALKRKDFSGIVDKDAAEKAADAKDPTKKPDPKADEPKAGADVGKIVNLM
AGDANRISMTVSAMYFIYGAPFEIIIASVFLYQLLGWSAFTGFFVLLLTWPLNNFVARRS
VRIQKGVSTARDKRMGVLNELIGAVKFIKFFAWEDRWIQRALDAREVEMKWMIKARINSI
CFSLIWTCAPILVSVSAFFVYVAQGHELSVGTAFTAIALFQMIRLPLNVIPAWIVQILQS
KVALDRISTYLEEEEVDEQVSTLKKGRVPPSSEDDSAGLGIVNGTFKWNEVEEKKEEDKD
KGKSKDMSSKANGSNGANGANGSSPADADAAGPSDEASTIVDSASALGATGGDHRFELKD
ITVLFPEGELTVVTGPTASGKTALLMALLGELTTLSGHIVMSKNTSKVDAHGLAQAISYA
AQSPWLRHQSIKDNILFGYPWDEERYNAVVECCALGPDLEILEDGDATEIGARGVSLSGG
QKARVALARAVYAPTKYVLLDDPLSAVDSHTARILFEKLFRGPLLANRTVILVTHHVELV
LPGANYLVRMLDGRIDTQGTVKELRESGILDDIAQVEELEAHKEEQAVEAIKEVEEADAE
VDVEATGDADGAAKKAKKKPRKLIEEEHRESGSVKWHIYNTYLKASSYWTWAILFGLIIL
TQVLGVGEKFWIKIWGDAYGDSPNEFTHFGTYSFRHYAEQQQVLDDGFAHLHHAAVAHGP
HARLNPSSPPSRFPPAQDHPYFYIGIYAAIALSSGLVNISGVIAQYTGALRASRILFDQL
LRTVVRATMRWHDVTPQGRMLNRFSKDVETVDTSLAGSLQLVNQSLALFVVSMFTVIAVF
PLFIFPAVILGFFYRRFAIAYLNTGRDIRRMESNTRSPIFANFSELLEGIVTVRAFGAEQ
RFLNDLYAKVDLTTRMWYTFWMTNRWLLLTFDGLGAIGVLATSLFALSGYVDAGLAGVCI
TSAMSFTNSVYWACRSWTALELDLNSVERVVEYLDLPQEPPAIIESNRPPAYWPSSTSTN
KDSLLVVDDLVIKYAPELPAVIRGISFALKAKERVGLLGRTGSGKSTLAMSLLRFVDPTS
GHIIIDGIDVGTIGLHDLRSRITFIPQDATLFSGTLRDNLDPFGEHSDAECLDVLYRVQM
VTDSQLTSQRTSREASRAASLHEAEGVERAPTIASVSTSPTETESKTVITLDTQVSPGGT
NFSQGQRQLIAMARALLRRSAIIILDEATSSIDFATDAKIQATIREEFGNSLLLTVAHRL
RTVIDYDRLIVLDKGELAEFDTPLNLIQKEDGIFRSMCLKSGTFAELEAAAKAKAEHDQQ
LAAQQ
>gene_6080
MDPHAPLLSPLHRLCLPSRRTGRAMWNPFHPPPAPPAFGEGKVVPETSASPLSRLLFSWL
DAFLSVGFSRPLQKQDFWELPNGRLTDSITQRLEIAFYKRCTPEERPSFILETEGHVADQ
AGDVSRQTSNSTKHPPIEKLNEEKVLSSPPKPSQEASGKQPKYDASLVKAIFNVFAVQLW
TSGVLKLFSDTLNTTTPLVNQVLLTWLTQSYVYHRANDEQRAALGLQQPKGIGYGIGLAF
AIFAMQEVSSLLSNHYQMVAMSNGLCLRTSLIGAIFRKSLRLSGRARMKHSVGQITTMIS
TDATRLDRNSATIHNLWVAPIQIAIGIGLLIRNLGYSALVGLAVLLIGFPIQFILARVMF
AQRKKGVVLTDSRVRMTTEVLSGIRLLKYYAWEQFYAHQVGTLREREINTLRRLVAARSS
LIGTVTVIPIFASVLSFITYALTNHTLDVATIFSSLQFFNIIRAPLIYFPLVLASATDAL
VALRRISAFLRAEELAVPYAVAPESKFALDVDADFTWEAVRKNDNAAGMRGVGRAQAKAD
AHAAKRDKAAKGEEAKTEKRGSGVLGRKRAKKEPVLPTTADAGENADNADGKEKEKDTEE
EPFVLKDVKLKIPKGSFVAIVGRVGSGKSSLLQALIGEMRKTRGDCTFSSTAAYVPQSAW
IMNATLKENIVFGQDEDNAKFNDIIRACCLEPDLEMLPNGEQTEIGEKGINLSGGQKARV
SLARAAYSGADIVLMDDSLSAVDAYVGKTLLDRLFLSGPLADKTRVLVTHALHVLDKTDY
IYVMDEGVIVEQGTYQDLMDDGEMFSRLMEEYGSLEKQEANAIIDKPDLKVKDKKAKGPE
REHQTLIQAEERLTGAVSFSVYTKYFKFAGGATVFPMIMLWLVLSQGAQVANNLFLGFWT
SQSIRGFDQADYMGTYAALGIASGIFSFALSLTVSMASLTAGLRMFKAALGTVMRSPVAF
FDTTPLGRIMSRLSKDQDTIDAELSMTAVQLLSTASSVVGTAALVFYTFPYLGIIFVPLM
ILYYIAALYYRRSSVEAKRLDSLLRSALYSAYSETLTGLSTVRAYRSQDRFIRKSEDGLD
LENRAYYMTIAIQRWLGVRLDILGNMLILGICLFAAGFRKTVDPSKIGVVLSYTLSITQT
FSLLVSTYAVNEQNFNAVERILYYTELPDEGAATTPNDPPQSWPAAGEIKFEGVQMAYRP
GLPLVLKGVSFYVKPGEKIGIVGRTGAGKSSLLQALFRIVNLHSGRIEIDGYNISEIGLD
VLRGRLALVPQDSLLFKGTLRENLDPTNTRTDAELIDSLRRAWLLPRDGTTDPAAEAKFS
LTSNVSDEGSNYSAGEKQLLALCRALVKNSRIIVLDEATSSVDVETDAKVQRTIQAEFSA
STLLCIAHRLNTIVYYDRILVMDAGRVAEFDTPLNLFDKEDSVFRSLCNEANLSRADVLK
IRATVHGQLASVPASVAGHDEQQ
>gene_9723
MPEYQLHVAIGLAAALVTSIGVFVLAGPQAEKNALPTFAEGQEGLGRDPFDVTTPEDFVD
GLPIDEDRFWYKMRLRKLAISAFLAIVLALQTVSLGWSIAEEDRANIAVYSVHIAFALYT
LVIAARSVNQTNSAHAHAVIHLSVLTFLATLLFTITALLPSKPLPVISVLQSSVVPVALW
YTVYALYAVSMALVATAPRGPLLHFPSSKIYSDKTLMQVTSNYEDNVCGITNASVLDFLL
FSYTTKVVMLGNTSESLEIGDLPIVPADMRATTIFAGMRAAGRRWKLKIGSWQPRPGTGI
ELAYRLLRVNGLTMSVVICLASMCAVLFYVPAYFLKRVVQYLEVDQAREFRGWGFLFCAA
LFASHATTQILTGQLWSLATTSLQVRLRLQLNSILFAKTLVRKDAASSAGSAPGTDSVPT
DGATPEGDKKDAKKDDEDDFSSKAQIMTLMTTDVDRVSEFAWHLFTIVDAPIEIVIGSLF
LYSLLGVSCFFGLAVTCLFLPMNHFAGKVVVGAQENLMKARDERVALMNEILGGIRMLKF
MAWERSFEARVLKVRDRELKYQKLNYTIEVLWNAIWNGSPILVTLVSLWHFTVVRKQILS
PSIAFTSVNTNTPSVFNEMKFALNALPETLINMLQCAVSIRRIEKYLHGAEVSPVPPIAT
QTQQIALQSATITWPQDRTRGSSAAPSAASTPRHKFILVDLTLDFPVGELSLICGKLGSG
KSLLLLALLGEADLLTGQMICPRSPPDIMASFAGVVVPQEEWAVPGVCAYVPQSAWLRNA
SIKDNILFDLPYVEERYRKVLEACALLSDLEILEDGDESEIGERGVNLSGGQKARVSLAR
AVYSRASVLFLDDVLSAVDAHTAHHLYHQCLKGDLMRGRTLILVSHHVQLCAPGAKYIVA
LDNGRVQYSGTYEQFGSSGVLNTLVQSGAADPADDKEETKVEKVEEIIEAADSNTAHDST
EATSETSSTIAPTTPADTDVKPNKKAPRKLIEEEKRAVGRIGRDIWTTYLGACGGYGYWA
SFAVAIALAALSPVLENGWLRIWSGSYQESTEPRPASYYVEVYAIVCSLVLSTLRWFVLY
QGGIQASITLYKRLLEGVLFANIRFHDTVSRGRLLNRFGKDFEGIDSSLPDNFGRSVFYI
VSVTTTFVTVSVVGGPMFILAAIVFGFLYYNVGSVYGQTSRDMRRLDSVTRSPLYSIYGE
TIAGVTVLRAFGASSKYLRDMLRCADTNSNPYYWMWGVNRWLSARFNLLSSAVIGITAFV
AVLSPNIDASLAGFALAFASSLLGDLLFLVRRFVGLEQSMVAVERVKEFSELSREPPEFI
EPRPPASWPASGAISCENLVIRYAPDLPNVLHNLNFEIEPGEKVGVLGRTGSGKSTLALS
FFRFVEPTEGRILVDGLDISKIGLTDLRSKLTIIPQDPTILSGTLRSTLDVFGEYQDAEI
YEALRRVHLIPAGDVSEDSEGVNANVFRNLDSPVSEAGENFSTGEKQLLCMARAILKRSK
VLLMDEATASVDYATDELIGKTIRHEFADSTILTIAHRLRTVIDYDRVMLLDQGRIAEFD
KPAVLLSNTQSKFYALCQATGKQEFAMLKRMAGV
>gene_79
MADNKLAKVDSNETDVEKGSADATSVKQVPVADFKDSNNARSTRKVEIDAGQEFIRFRRH
WWQIWLPRDPPPPAPASLDDASVIPVVLSSFLAILSYTWLNPIMSLGYQRTLQATDLWKM
DESRESGVLGDKLDQAWARRVQTAKEWNARLANGDVKPSVFKRAKWSVQSLRGEGSYRER
RKILEQRWRDIDGRKEPSLAWALNDVFGRDFWFGGAFKVMGDTSQLMGPLVVKAIINYGK
EHAAVLSAGKTPPDLGRGVGMAIGLFCLTVTASVCTHQFFWRSMTTGMFARAALISSIYK
RGVSLTGRARTNLPNSALVTHISTDVSRVDACAQWFVSSVWTAPIQVTICLIILLVQLGP
SALAGFSLFLLIIPIQERVMSFQFRVGKKSLRWTDKRARIILEVLGAMRVVKYFCYEQPF
LKRIFEIRHEELKGTKKIQVARSANVAAAYSVPVLAATIAFVTYTATAHDFDVAIIFSSL
SLFQLLRQPLMFLPRALSATTDAQNALARLRKVFDAETADPAHAIAVNPEQALAIQVENA
TFEWEESNAAVDMEGKRGKGARVEKVEKQSENPVTAGGPFRVKDVDLAISRGTLVAIVGS
VGRCVASSLLQGLIGEMRKIKGHVSFGGRVAYCSQTAWIQNATLRENVLFGQAFEEDRYW
KAIENACLLPDLQVLADGDLTEIGEKGINLSGGQKQRVNIARALYYNADIVIFDDPLSAV
DAHVGKALFSDAILGALRNQGKTVILVTHALHFLSQCDHIYTLANGRIAEQGTYAELMSH
GKEFARLMQEFGGKTEEEEEEAAVEEDVVVATAQASPAAVDDAKIKSEAVQRKGAGTGKL
EGRLIVREKRTTGSVSWRVYGEYLRAAQAFFTGPILVVCMLAMQISQIMNSYTLIWWQAN
TWDRPNWFYQTLYACLGVSQAAFTFGVGVAMDEMGFYVSENMHHDSIRNIFYAPMSFFDT
TPMGRILSVFGKDMENIDNQLPGTIWLFLCIALTISNVIGSVVIITVVEHYFIIAALAIA
LGYNYFASFYRASARELKRIDAMLRSLLYAHFAESLSGLPTIRSYGEVNRFLRDNEYYID
LEDRAAFLTVTNQRWLAIRLDFLGGLMTFIVALLAVTNASGINPAQIGLVLTYTTSLTQL
CGLVTRQSAEVENYMSSVERIVVEYSREDKIPQEAPHEIATEKPPPEWPTKGAVEFKEVV
MRYREGLPLVLKGLSMQVNGGEKIGVVGRTGAGKSTLMLALFRIIELTSGSISIDGVDIS
KMGLKDLRSKISIIPQDPLLFSGTIRSNLDPFNLYTDAQLWDALHRSFLVESPKGEASGI
SSDGTHTPTGRYNLDTMIDSEGSNLSVGERSLLSLARALVKDSQLVGKRTDRASVDLETD
AKIQHTIQTQFRHKTLLCIAHRLRTIISYDRILVMDDGKIAEFDTPYNLFNQIHGIFRGM
CERSGITQEEIERSRAKVA
>gene_2690
MADTPGDDRTLRGDATPLPDSHHVNVADAAAQFNELQRVLSIRSLQGGSENTDRSSTERD
PEKGETREKGFDLRAYLSSSNDAQERAGIAHKHVGVTWENLQVEGIGGAGHKLYVRTFGQ
DVSSFWFTPFRMLYSALQTAVPALRPELPLTTILHPSSGLLKPGEMCLVLGCPGSGCTTF
LKTIANERKDYARILGDVRYAGIDAHEMAKRYKGEVVYNEEDDRHIATLTVAQTVNFALS
LKTPGPNGRIPGMTRKEFDDAVGSMLLQMLNISHTAHTYVGDEFVRGVSGGERKRVSIAE
MMATRAHVLCFDNSTRGLDASTALDFIKALRVMTDILGQTTFATLYQAGEGIYELFDKVL
VLDKGRQVYFGPPSEARAYFEGLGYKSLPRQSTPDYLTGCTDPNERQFAPGHSERDVPST
PEALEQAFMQSRFGAEMRESLGKYKQKMELDKSDQETFRQAVVAEKKRGVSKKSPYTLGF
TGQVRALVIRQFQMRLQDRFQLITSFTLSTALALIIGAAYYNLQLTSQGAFTRGSVIFAG
LLTCALDTFGEMPIQMLGRPILKKQTNYALYRPAAIAIANTLSDMPFSAVRILIYNIIIY
FMSNLARSAGGFFTYHLFIYLGFLTMQGFFRTFGIMCTNFDSAFRLATFFIPNMIQYGGY
MIPVFQMKRWLFWIYYINPLSYAWVGCMENEFMRISFTCDGSFVVPRNPPGVNKYPDGLG
PNQVCTLFGAIPGENIVSGRNYVNFGYGLNVSDLWRRNFLVLLGFFFLFQLTQVFLIEYF
PQYDGGSAVTIYAQEDSETKKLNAVLQQRKASRKGKSEDDEIAKTEYSEGMKETATTKFN
GKPFTWESVNYHVPVPGGVRRLLHDVYGYVKPGTMTALMGASGAGKTTCLDVLAQRKNIG
IVSGTLLLDGKPLALDFARNTAYAEQMDVHEGSATVREAMRFSAYLRQPPSVSKEEKDKY
VEDMIEVLELQDLADALIFSLGVEARKRLTIGVELASRPSLLFLDEPTSGLDGQSAWNLV
RFLRKLADNGQAILCTIHQPSSMLIQTFDKLLLLERGGETVYFGDIGPDCHILRDYLSRH
GAHCPSNVNPAEFMLDAIGAGLAPRIGNRDWKDHWLDSAEYQGVLAEIENIKHSTSNDGE
QPKLTLYATPFLHQLRWVVARNNAKLWRSPDYVFSRLFVHAFISLFVSLSFLQLGHGTRD
LQYRVFGIFWSTILPAIVMGQLEPMWILSRRIFIREASSRIYSPYVFAIGQLIGEMPYSV
LCAIVYWVLMVYPMGFGDGTAGIGGTFFQLLVLIFVELFGVSLGQFIGAVSPSMQIAPLF
NPFVILVLGTFCGVTVPYPTLQGYWKWLYQLSPYTRIMSAMLSTELHGLEITCKADEFIP
FNPPSGQTCQQWANEFVTGFGGYLDNPNDMTSCRYCQYEVGDQFFLPLNIRYENRWRDVW
ILFAFGVFNFIATIVASRFLRYAKR
>gene_5257
MMADLESLDRVPELPTATQLAAAHSAHASHPSSPQPQEEHPRSPVISEASYAHGHALHRT
TSAASHVDIGHFDPEGVAHLRRTLSRQSQSEAELKRNTTHHSEKGAPRGSHASSQSSELT
LAGPLADGAGFDFEKMLRNVIKKLNESDIKRRELGVVFQDLRVVGVGASASFQPTFGSQL
NPLNAVRGIQAALHPATRDILSGFDGVVRPGEMLLVLGRPGSGCSTLLKTLANQRQEYHA
VHGEVSYDSLSSDEIERHYRGDVQYCPEDDVHFPTLTVDQTLRFAATTRTPRARLGQISR
EEQVSRMVEVLETVFGLRHVKDTLVGDASVRGVSGGEKKRVSIAEALAARSLLNSWDNST
RGLDASTALEFVQALRIATDIARQSTVVAIYQAGESLYQHFDKVCVVYEGRQVYFGPADK
ARQYFIDMGYEPANRQTTADFLVAVTDPNGRIVRQGYEQRVPRTAAEFADYFRRSEFARD
NHEDMDAYRAEFVGKAERVTAYRASVKAEHAKHANKRSPYITSIPMQARALMRRRVQIIR
GGVAAQVIQLASFVLQGIIVGTVFLRLKNSTSTFFSRGGVLFFSLLFSALSTMAEIPALF
GQRPIVNRQSRAAMYHPFVEGLALTLVDIPITFATMVVFGIIIYFLVGLEQSAAQFFIFL
LFIFTMTVTMKAWFRSLAALFKSAAPAQAIAGLSTLVLVLYTGYSIPQPYMIGALRWITW
INPLRYGFEALMVNEFHTVHADCAVLVPQGPGYENVSLTNQVCTTVGSLPGQLTVSGTSY
VELSYNYTYNNLWRNFGVLCAFGVGFITILLILTENVTSLASETSIMLFKRGSTGTPAAV
AEKAIPDEEEKGGAPAVAGPAPHGETDLKALKEATHAVTDVFSFQGLNYVVPVGHGKERK
LLDNVSGYVPPGRLTALMGESGAGKTTLLNVLAERTVGGVVTGERFMNGQPLPEDFQAHT
GYCQQMDTHLPTASVREALLFSACLRQPESVPLEEKKAYVETVLKMCGLEAYADAIVGSL
GVEHRKRTTIAVELVAKPSLIFLDEPTSGLDSQSAWAITSFLRDLADSGQAIVCTIHQPS
AELFQVFDRLLLLRKGGQTVYFGDIGARATTLIDYFERNGARKCADDENPAEYILDAIGA
GATATTDIDWHDAWKKSAEAANTTQELERIHTEGRNRPALQATLTSSFPTSWRYQFTTLL
RRDAQAHWRDPTYIAAKMGLNIAGALLIGFTFFKAKTTIQGTQNHLFAIFMSTIVSVPLS
NQLQVAFIDMRNVFEVRERHSRMYSWTALVTSQIMIEMPWNILGSSVYFLCWYWTVGFPT
DRAGFTYFMMGVWFPLYYTTIGQAVAAMAPNAEIAALLFSFLFSFVLTFNGVMQPYSQLG
WWQWMYRLSPYTYLIEALLGQALGKQPIECSTVELVTIQPPSGQTCSQYMDNYISFAGGY
ITNPDATSGCQYCTFASTDAFLGTSFNIFYSHHWRNLGIFVAFIFFNVFAIYSLTYIFRV
RSGSMFGSIKSRIAARRAKSSASS
>EIW64374.1
MTANSTQHPTDVVLTDVVLAATSAPVDTSHPELSEQPLAPPGNDAVVQTTAEPPVAPTAP
VVEEIKPVSFLQLFRYSTRTEILLDYIGLIAAACAGAAQPLMSFLFGRLTQDFVNFATAA
AAADPQDQSALDAQVVAAFKHSAALNASYLVYIGIGMFVCTYIYMITWVYTGEVNAKRIR
ERYFRAVLRQDLAYFDNVGAGEITTRIQGDTHLIQQGISEKVALTVSYLSSFVAGYVVAY
VRSWRLALAMTSILPCTIIATSLFGKFIAKYAMTSLQYGAESGSLAEEVISTVRTAQAFG
IQSVLSNLYDGHVQKSRLVEIQTAMWSGAYLSFWTFLMYAAYALAFNFGTTLINHGEANA
GDVVSVILSILIGSLSLGLLAPEAQAIVQASGAAAKLFATIERVPLIDSASTEGKKPAQC
AGEISFENVDFNYPSRPDVTVLKNFSITFPVGKTSALVGSSGSGKSTIISLIERFYDPLS
GSVKVDGFDVKELNLKWLRSQIGLVSQEPALFSTTIKANVAHGLIGTQYENATEEEKFRL
IKDACVMANADKFVSELPSAYDTVVGERGFLLSGGQKQRIAIARAIVSDPRILLLDEATS
ALDTQSEGVVQNALEKAAEGRTTIVIAHRLSTIRDADHIHVMANGVVVESGTHAELMQAE
DGTYVRLVEAQKLREGEEKRAVELAEGDAIALHDIEKAWEKQAPSEVPSLQREKTEMSLA
SEAATKTEKSGEKENRSFSFVIRRLAYINRDVWQQYLFATIAAIGNGGAYPAMGVVFALG
INAFSDTTNGQRRHDGDRTALWFFIIALAAMVINAIQHTYYGITSTLLASRLRGLAFRAI
LRQDVEFFDKDENNTGQLTASLTENARKVQTFAGVTATIIVQSLATLVIGAVLGLIFAWQ
LGLVGIACTPIMLSAGYVRLRVIVQNDARNKKSHELSSQLACEAASAIRTVASLTREEEC
WQDYSRSLEEPYQRTKRVAIYSNALFSITQVLSYWVIALVFWYGSQLVADGKRTTFQFFV
GLMGTTFSAMQVGGVFAVLPDVASAKNAALDFLKLLDSRPKIDAESKEGIVPKEVQGQIR
FEDVHFRYPTRPDARVLRGLNITVEPGTYVALVGASGCGKSTTVQLIERFYDPLSGAIYL
DGQRVTELNVSEYRKNIALVSQEPNLYAGSVRFNILLGATKPEAEVTQEELETACRNANI
LDFIQSLPDGFDTEVGGKGSQLSGGQKQRIAIARALLRNPKVLLLDEATSALDSNSEKVV
QDALDVAAKGRTTIAIAHRLSTIQNADCICFIKDGVVAESGTHEELLALKGAYAEYVQLQ
AHG
>EIW59664.1
MAASSSTHSPDINEKQSAPSQAEEPAVNQPAPTKKGFFKRKSAKVEDDASLAEKESQDAV
VPAAAPPAGNQLQPVSFLELFRFSTRREIALDILGLFAAACAGAAQPLMSLLFGRLTQDF
VTFGTTLKEAQDPSNPDLQASAAASLPGSAAAFKTSAALNASYLVYIGIGMFVCTYTYMV
IWVYTGEVNAKRIRERYLRAILRQDIAYFDNVGAGEVATRIQTDTHLVQQGISEKVALCV
NFLAAFVTGFVLAYVRSWRLALAMSSILPCIAIAGGVMNKFISAYMQISLQHVAEGGSLA
EEVISTVRTAQAFGTQRILADLYDVRVDKSRAVDLKAAVWHGAGLSFFFFVIYGAYGLAF
NFGTTLINEGHANPGQIVNVIFAILIGSFSLALLAPEMQAVTQARGAAAKLYETIDRVPL
IDSASTEGLKPEKCVGEITLENIDFNYPSRPGVPIVKDLSITFPAGKTTALVGASGSGKS
TVISLVERFYDPLQGVVKLDGTDLKTLNVKWLRSQIGLVSQEPTLFATTIAGNVAHGLIS
TPFEHASEEEKMKLIKEACVKANADGFISKLPLGYDTLVGERGFLLSGGQKQRIAIARAI
VSDPRILLLDEATSALDTQSEGIVQNALDKAAAGRTTITIAHRLSTIKDADCIYVMGNGV
ILEHGTHNELLQDENGPYARLVQAQKLRDAREKQISDDDSDTAASAENEKEDMERQAAEE
VPLQRQKSGRSLASEILEQRQAGESKGKDYSIPEIFKRMGRINRDAWRQYIFGLVAAVAN
GATYPCYGIIFAKGINGFSDTTNAQRRFDGDRNALWFFIIAILSMFAVGFQNYLFASSAA
ELTSRLRSLSFRAILRQDIEFFDKEENNTGQLTSTLSDNPQKINGLAGITLGAIVQSVST
LIIGSILGLSFNWQLGIVGIACTPVLVSAGYIRLRVVVLKDESNKKAHEASAQLACEAAG
AIRTVASLTREDDCCRLYSESLEEPLRRSNRTAIYSNGIFSLSQSMSFWVIALVFWYGSI
LVADLKRSTFQFFIGLMSTTFSAIQAGNVFSFVPDMSSAKSAAADVLKLLDSKPEIDAES
PEGDVPTNVQGRIRFENVHFRYPTRAGVRVLRDLNLSVEPGTYVALVGASGCGKSTTIQL
IERFYDPLAGTVYLDEQPITKYNVAEYRKHIALVSQEPTLYAGTVRFNILLGAVKPREEV
TQEEIETACRNANILEFIQSLPDGFDTEVGGKGSQLSGGQKQRIAIARALLRNPKVLLLD
EATSALDSNSEKVVQEALDQAAKGRTTIAIAHRLSTIQNANCIYFIKDGSVAESGTHDEL
LALRGGYYEYVQLQALSKK
>EIW53335.1
MTTSTTSMTPNASSLNLPPTPRSATTLHISPVESTTSIPECPQPQPSLRLLFSLLTRRDF
FVLILPAILTSVFAGGVAPFMTYVIGRSFDSFAAFPTGPNPSDDAKHQLLHGVGLAAIEL
VGLAVAALAISSVTSSLWIWTGERNLVAVRKRIYAAVTRKDMVWFDTKMGSEESVQAVEG
DGPIGAGGMMANFARETDEVRMASSLAAGMVTQYTTTFITSLILAFVWSWSLTLVILSAV
PVLMIIQALSQGFVGPRLASERVHSASAATLIDRAVAAIATVKAFNAEVHEQEQLDDMVE
KIRSAAVKCHAVWGLSSGASQFVMMAMFVQAFWFGAKLVRDGSISPGTVMSVFWACLIAT
SNLQMCIPQLIVLTKGKFSMVALLTLAQSQSQEPVPYGASMLSPIAKSRRPSMFRKIRPP
HCRGHFELSEVTFAYPSRPTMPVLQDISIFLPPGEMSFIVGGSGSGKSTLAQLLLRMYTP
RAGSIFLDDQELCYLDEEYTRTHIAAVSQNCILFDMSVHDNIAMGLAGPGNVRKPQDVTR
EEVMKVCRAALMHEFVRDLPDGYETQLGTNGANLSGGQKQRLAIARALLRNPTVLILDEA
TSALDATSRILVFEAIKRWRRNMTTIVITHDLSQIESDDFVHVLKDGWMVEQGFRHELEG
FESEFRRMARTQTAEGGFKEKEVLDEATEDVPIEAILERQDEEKQEELEAVGLSSRALKH
HSLAPSTFRPLTFGHWMLDAIAELTQEEPSTPVATRRQTQHRISRFVPADAFPQVAPNDT
EIKRIRRKTLHIDIPSVSVPAPLATAASNRRSLQFTPSSPTLCYHPSPKQWPQSMIEDDD
SFDAEKAALERSATSANQRRSREQRRVRRSVPLSTVVVVKPEAPTSEDAPAQDAEVPLFR
LIRDIFPTIPNKFILFLGLCICLASGAMTPIFSFLLSQLFFQVSNGARDVSIINEYGGIV
LAVAAADGILMGLKVLVMENVAVNWVTRIRRMCFGRVLAQDKKFFDKSENSPSSLVQVLI
KDGDDARTLIASVLCQGLVVIAMLGVGLIWALVRGWQLTLVGFAIAPVFAVTMALQSNLV
AKCEVRNKRAREEVAKQYYDAISNVRAIRSMGFEDAFRDRFDVAVESALTTGVRGAFVEG
CTYGVASALIYLAEALLFYVGAVLIANGTYSYLQMIQTLQLVVFSVSIGSQLMAFTHRIA
KSLRATRDFHRLLNLSTLTDESRGVLHPKIGGAVSFSNVSFSYPERPDVPVLKDLSVEIA
ENECVAIVGSSGCGKSTMAALLQRLYEPATGCISVGPHAIRSTEVHHLRDHVSVVSQQPN
LFDASIAENIAYGNKSLSLYDIQRAAMAANVHDFVQSLPKGYDTPVGENASLISGGQAQR
LQIARALARPARILILDECTSALDGANQAAVMETLRHAKQGRTTLVVTHKLQMMRMCDRI
LVVHDGVVAEQGTYEQLMERRGVFAQLASGGEWMSD
>XP_008043713.1
MTTSTTSMTPNASSLNLPPTPRSATTLHISPVESTTSIPECPQPQPSLRLLFSLLTRRDF
FVLILPAILTSVFAGGVAPFMTYVIGRSFDSFAAFPTGPNPSDDAKHQLLHGVGLAAIEL
VGLAVAALAISSVTSSLWIWTGERNLVAVRKRIYAAVTRKDMVWFDTKMGSEESVQAVEG
DGPIGAGGMMANFARETDEVRMASSLAAGMVTQYTTTFITSLILAFVWSWSLTLVILSAV
PVLMIIQALSQGFVGPRLASERVHSASAATLIDRAVAAIATVKAFNAEVHEQEQLDDMVE
KIRSAAVKCHAVWGLSSGASQFVMMAMFVQAFWFGAKLVRDGSISPGTVMSVFWACLIAT
SNLQMCIPQLIVLTKGKFSMVALLTLAQSQSQEPVPYGASMLSPIAKSRRPSMFRKIRPP
HCRGHFELSEVTFAYPSRPTMPVLQDISIFLPPGEMSFIVGGSGSGKSTLAQLLLRMYTP
RAGSIFLDDQELCYLDEEYTRTHIAAVSQNCILFDMSVHDNIAMGLAGPGNVRKPQDVTR
EEVMKVCRAALMHEFVRDLPDGYETQLGTNGANLSGGQKQRLAIARALLRNPTVLILDEA
TSALDATSRILVFEAIKRWRRNMTTIVITHDLSQIESDDFVHVLKDGWMVEQGFRHELEG
FESEFRRMARTQTAEGGFKEKEVLDEATEDVPIEAILERQDEEKQEELEAVGLSSRALKH
HSLAPSTFRPLTFGHWMLDAIAELTQEEPSTPVATRRQTQHRISRFVPADAFPQVAPNDT
EIKRIRRKTLHIDIPSVSVPAPLATAASNRRSLQFTPSSPTLCYHPSPKQWPQSMIEDDD
SFDAEKAALERSATSANQRRSREQRRVRRSVPLSTVVVVKPEAPTSEDAPAQDAEVPLFR
LIRDIFPTIPNKFILFLGLCICLASGAMTPIFSFLLSQLFFQVSNGARDVSIINEYGGIV
LAVAAADGILMGLKVLVMENVAVNWVTRIRRMCFGRVLAQDKKFFDKSENSPSSLVQVLI
KDGDDARTLIASVLCQGLVVIAMLGVGLIWALVRGWQLTLVGFAIAPVFAVTMALQSNLV
AKCEVRNKRAREEVAKQYYDAISNVRAIRSMGFEDAFRDRFDVAVESALTTGVRGAFVEG
CTYGVASALIYLAEALLFYVGAVLIANGTYSYLQMIQTLQLVVFSVSIGSQLMAFTHRIA
KSLRATRDFHRLLNLSTLTDESRGVLHPKIGGAVSFSNVSFSYPERPDVPVLKDLSVEIA
ENECVAIVGSSGCGKSTMAALLQRLYEPATGCISVGPHAIRSTEVHHLRDHVSVVSQQPN
LFDASIAENIAYGNKSLSLYDIQRAAMAANVHDFVQSLPKGYDTPVGENASLISGGQAQR
LQIARALARPARILILDECTSALDGANQAAVMETLRHAKQGRTTLVVTHKLQMMRMCDRI
LVVHDGVVAEQGTYEQLMERRGVFAQLASGGEWMSD
>XP_008037927.1
MAASSSTHSPDINEKQSAPSQAEEPAVNQPAPTKKGFFKRKSAKVEDDASLAEKESQDAV
VPAAAPPAGNQLQPVSFLELFRFSTRREIALDILGLFAAACAGAAQPLMSLLFGRLTQDF
VTFGTTLKEAQDPSNPDLQASAAASLPGSAAAFKTSAALNASYLVYIGIGMFVCTYTYMV
IWVYTGEVNAKRIRERYLRAILRQDIAYFDNVGAGEVATRIQTDTHLVQQGISEKVALCV
NFLAAFVTGFVLAYVRSWRLALAMSSILPCIAIAGGVMNKFISAYMQISLQHVAEGGSLA
EEVISTVRTAQAFGTQRILADLYDVRVDKSRAVDLKAAVWHGAGLSFFFFVIYGAYGLAF
NFGTTLINEGHANPGQIVNVIFAILIGSFSLALLAPEMQAVTQARGAAAKLYETIDRVPL
IDSASTEGLKPEKCVGEITLENIDFNYPSRPGVPIVKDLSITFPAGKTTALVGASGSGKS
TVISLVERFYDPLQGVVKLDGTDLKTLNVKWLRSQIGLVSQEPTLFATTIAGNVAHGLIS
TPFEHASEEEKMKLIKEACVKANADGFISKLPLGYDTLVGERGFLLSGGQKQRIAIARAI
VSDPRILLLDEATSALDTQSEGIVQNALDKAAAGRTTITIAHRLSTIKDADCIYVMGNGV
ILEHGTHNELLQDENGPYARLVQAQKLRDAREKQISDDDSDTAASAENEKEDMERQAAEE
VPLQRQKSGRSLASEILEQRQAGESKGKDYSIPEIFKRMGRINRDAWRQYIFGLVAAVAN
GATYPCYGIIFAKGINGFSDTTNAQRRFDGDRNALWFFIIAILSMFAVGFQNYLFASSAA
ELTSRLRSLSFRAILRQDIEFFDKEENNTGQLTSTLSDNPQKINGLAGITLGAIVQSVST
LIIGSILGLSFNWQLGIVGIACTPVLVSAGYIRLRVVVLKDESNKKAHEASAQLACEAAG
AIRTVASLTREDDCCRLYSESLEEPLRRSNRTAIYSNGIFSLSQSMSFWVIALVFWYGSI
LVADLKRSTFQFFIGLMSTTFSAIQAGNVFSFVPDMSSAKSAAADVLKLLDSKPEIDAES
PEGDVPTNVQGRIRFENVHFRYPTRAGVRVLRDLNLSVEPGTYVALVGASGCGKSTTIQL
IERFYDPLAGTVYLDEQPITKYNVAEYRKHIALVSQEPTLYAGTVRFNILLGAVKPREEV
TQEEIETACRNANILEFIQSLPDGFDTEVGGKGSQLSGGQKQRIAIARALLRNPKVLLLD
EATSALDSNSEKVVQEALDQAAKGRTTIAIAHRLSTIQNANCIYFIKDGSVAESGTHDEL
LALRGGYYEYVQLQALSKK
>XP_008032868.1
MTANSTQHPTDVVLTDVVLAATSAPVDTSHPELSEQPLAPPGNDAVVQTTAEPPVAPTAP
VVEEIKPVSFLQLFRYSTRTEILLDYIGLIAAACAGAAQPLMSFLFGRLTQDFVNFATAA
AAADPQDQSALDAQVVAAFKHSAALNASYLVYIGIGMFVCTYIYMITWVYTGEVNAKRIR
ERYFRAVLRQDLAYFDNVGAGEITTRIQGDTHLIQQGISEKVALTVSYLSSFVAGYVVAY
VRSWRLALAMTSILPCTIIATSLFGKFIAKYAMTSLQYGAESGSLAEEVISTVRTAQAFG
IQSVLSNLYDGHVQKSRLVEIQTAMWSGAYLSFWTFLMYAAYALAFNFGTTLINHGEANA
GDVVSVILSILIGSLSLGLLAPEAQAIVQASGAAAKLFATIERVPLIDSASTEGKKPAQC
AGEISFENVDFNYPSRPDVTVLKNFSITFPVGKTSALVGSSGSGKSTIISLIERFYDPLS
GSVKVDGFDVKELNLKWLRSQIGLVSQEPALFSTTIKANVAHGLIGTQYENATEEEKFRL
IKDACVMANADKFVSELPSAYDTVVGERGFLLSGGQKQRIAIARAIVSDPRILLLDEATS
ALDTQSEGVVQNALEKAAEGRTTIVIAHRLSTIRDADHIHVMANGVVVESGTHAELMQAE
DGTYVRLVEAQKLREGEEKRAVELAEGDAIALHDIEKAWEKQAPSEVPSLQREKTEMSLA
SEAATKTEKSGEKENRSFSFVIRRLAYINRDVWQQYLFATIAAIGNGGAYPAMGVVFALG
INAFSDTTNGQRRHDGDRTALWFFIIALAAMVINAIQHTYYGITSTLLASRLRGLAFRAI
LRQDVEFFDKDENNTGQLTASLTENARKVQTFAGVTATIIVQSLATLVIGAVLGLIFAWQ
LGLVGIACTPIMLSAGYVRLRVIVQNDARNKKSHELSSQLACEAASAIRTVASLTREEEC
WQDYSRSLEEPYQRTKRVAIYSNALFSITQVLSYWVIALVFWYGSQLVADGKRTTFQFFV
GLMGTTFSAMQVGGVFAVLPDVASAKNAALDFLKLLDSRPKIDAESKEGIVPKEVQGQIR
FEDVHFRYPTRPDARVLRGLNITVEPGTYVALVGASGCGKSTTVQLIERFYDPLSGAIYL
DGQRVTELNVSEYRKNIALVSQEPNLYAGSVRFNILLGATKPEAEVTQEELETACRNANI
LDFIQSLPDGFDTEVGGKGSQLSGGQKQRIAIARALLRNPKVLLLDEATSALDSNSEKVV
QDALDVAAKGRTTIAIAHRLSTIQNADCICFIKDGVVAESGTHEELLALKGAYAEYVQLQ
AHG
>EIW63822.1
MAGLFFRQFAVLFWKNWIVMSKHPWLNILRCFIMPIAYGIFLAVAQIFLTKPNNYGLGSP
VPVHSLASVYDGSLALIWADGTNGTGSNPSAHDIMALVTRGFSGRQLSSVRQLDSPADIP
DACPQNFNLFSECYSAVAFNSLPGPDGLLPLNYTLRADGGLFHIDVFRHTSDYEERILPL
QWAIDSAIIELQTGSAPQTPLEWPFTQETNEQQNTDIRLSYIRGLRTLLVLALFVCFVGI
AYQLPGSFGGERANLLTAHLKAMGLMDSARIISWHLSVSLAYLPAWIIVAIIWHVRIFTA
TNVGLVIVIHLLLGLTLASWSFFVAAPFGKSPQLAAVASTFLAIAFAILALVFARASSGA
AFIFTIIFPPGFYIFAIRAVCGFEVHQIATSVTQPDPDNGLRLLPLIIAAIIDVFLWPWL
AVLWERHLYDAHNATDRSWWSRLRHRKTTAENALTIAPDTAVSIKNLGKDFKTSFWKGEK
SLVTAVSDLSLEIPKFGIYVLLGSNGAGKSTTMSVLAGLLGRTRGSVVFEGGVEHPPRGT
IGIVPQKNVLFPELSCYQTLRVWRAVKRADTHAEEDDIEQLLKDCDLGKKIHYNANALSG
GQKRKLQLAIGLIGGSKIVLVDECTSGVDPLSRRALWRTLSSVRHDRTVVFTTHFLDEAD
LLADTIAVLAAPGKLVAHGTPVSLKSNLGEGYTVVASFMTEEGLAEKSTIGHQTELLDRI
RTIAPLAYTSSTTPNEVSYHLKLKDPAIVQEVLELVEETRETDGVANYSVMSTSIEDIFL
GLMHDDTRADEKELEKTGSSTTPSLSTTPVPTPPVLHLTNGRRRSPLSQALTIFHKRVLI
ARRSWLTPCLAVLIAVAGSCVPIFFLSTRQQTCVRTFRTVPTTPVYLPVSPLGFIAENIT
DSRVLESPPGIISTLGNTTRTLLIDSFPDNSTFMSTIDQTFRNQSFGGVSIDQQSGTALF
AWEATPPGLTGLVMLNLASNLLYNTALNATGKTPPVPSLILANYQTFPGIAAGTLVALKW
VAFFGAAMAVYPAFFSLYVAKERRSSVQAMQLSNGLSDPIGLWLGHLLFDSVFAVIVATL
VVIVFAAASNQFSGLGFFWVVLVLYGIVGSLFAYCVSLMVASPLAAFAMAAGYQVIMFVL
YLAAYLLTLTYAKTSQAGTDLTIIHFTMSVLAPVASVLRASFVSVNLFSLLCDGTNPVTA
ASLGDISRYGGPILYLFIYGFVLFAILVWVDSGSLLPRKITQGRKKAPPPAVAESTQSAA
PGRVAGKDVHDEAAVVADSGDALRVLNIVKAFGSASNRVVDNVSFGVSQDTIFALLGPNG
AGKTTTFNVIRGDVIPDQGDVFINGVSIVHHPRAARLSLGVCPQFTAIDSQLTVREHLLV
YGRLKGLYRGEEVQSNVERLMRATSLHMYADRLASKLSGGNQRKLSLAIALIGNPSVVLI
DEFSTGIDAKMKRDMWGTLRNVAVGKAIVITTHSMEEASALANKVGILAKKMLAVGTTNS
LVERYATYEVHFSCRTREEVVHAQELMAQIPGARMADDVATRFEVPIGGGMSLAKLFAVL
SGGNFSEYTVERATLESVFLKVIRENNVLEEDTEKRRRWWRIC
>XP_008032557.1
MAGLFFRQFAVLFWKNWIVMSKHPWLNILRCFIMPIAYGIFLAVAQIFLTKPNNYGLGSP
VPVHSLASVYDGSLALIWADGTNGTGSNPSAHDIMALVTRGFSGRQLSSVRQLDSPADIP
DACPQNFNLFSECYSAVAFNSLPGPDGLLPLNYTLRADGGLFHIDVFRHTSDYEERILPL
QWAIDSAIIELQTGSAPQTPLEWPFTQETNEQQNTDIRLSYIRGLRTLLVLALFVCFVGI
AYQLPGSFGGERANLLTAHLKAMGLMDSARIISWHLSVSLAYLPAWIIVAIIWHVRIFTA
TNVGLVIVIHLLLGLTLASWSFFVAAPFGKSPQLAAVASTFLAIAFAILALVFARASSGA
AFIFTIIFPPGFYIFAIRAVCGFEVHQIATSVTQPDPDNGLRLLPLIIAAIIDVFLWPWL
AVLWERHLYDAHNATDRSWWSRLRHRKTTAENALTIAPDTAVSIKNLGKDFKTSFWKGEK
SLVTAVSDLSLEIPKFGIYVLLGSNGAGKSTTMSVLAGLLGRTRGSVVFEGGVEHPPRGT
IGIVPQKNVLFPELSCYQTLRVWRAVKRADTHAEEDDIEQLLKDCDLGKKIHYNANALSG
GQKRKLQLAIGLIGGSKIVLVDECTSGVDPLSRRALWRTLSSVRHDRTVVFTTHFLDEAD
LLADTIAVLAAPGKLVAHGTPVSLKSNLGEGYTVVASFMTEEGLAEKSTIGHQTELLDRI
RTIAPLAYTSSTTPNEVSYHLKLKDPAIVQEVLELVEETRETDGVANYSVMSTSIEDIFL
GLMHDDTRADEKELEKTGSSTTPSLSTTPVPTPPVLHLTNGRRRSPLSQALTIFHKRVLI
ARRSWLTPCLAVLIAVAGSCVPIFFLSTRQQTCVRTFRTVPTTPVYLPVSPLGFIAENIT
DSRVLESPPGIISTLGNTTRTLLIDSFPDNSTFMSTIDQTFRNQSFGGVSIDQQSGTALF
AWEATPPGLTGLVMLNLASNLLYNTALNATGKTPPVPSLILANYQTFPGIAAGTLVALKW
VAFFGAAMAVYPAFFSLYVAKERRSSVQAMQLSNGLSDPIGLWLGHLLFDSVFAVIVATL
VVIVFAAASNQFSGLGFFWVVLVLYGIVGSLFAYCVSLMVASPLAAFAMAAGYQVIMFVL
YLAAYLLTLTYAKTSQAGTDLTIIHFTMSVLAPVASVLRASFVSVNLFSLLCDGTNPVTA
ASLGDISRYGGPILYLFIYGFVLFAILVWVDSGSLLPRKITQGRKKAPPPAVAESTQSAA
PGRVAGKDVHDEAAVVADSGDALRVLNIVKAFGSASNRVVDNVSFGVSQDTIFALLGPNG
AGKTTTFNVIRGDVIPDQGDVFINGVSIVHHPRAARLSLGVCPQFTAIDSQLTVREHLLV
YGRLKGLYRGEEVQSNVERLMRATSLHMYADRLASKLSGGNQRKLSLAIALIGNPSVVLI
DEFSTGIDAKMKRDMWGTLRNVAVGKAIVITTHSMEEASALANKVGILAKKMLAVGTTNS
LVERYATYEVHFSCRTREEVVHAQELMAQIPGARMADDVATRFEVPIGGGMSLAKLFAVL
SGGNFSEYTVERATLESVFLKVIRENNVLEEDTEKRRRWWRIC
>EIW58690.1
MSTLWTCRGDPEGWTPASRIRPFDLTPCFEEGAVLSPLLAAFVLFAGASCWVIRSRDVRT
RSRKSLWVLRSKLILLALACAASCANLILILATHRPVVFLASYVLEIAALLVAPVLVSLN
HHRTRASSSVILLFWPLYTLGVLVWARTSLTISPVALLPVVILRCAVTLLGLAAFAVECY
GPEFATEDRPEYFVKGHVESPLLTANIFSKWSFMWMDRLMQKGASEYITEDDLPALLPHD
EASQLGDRLKKAMNKHSSLWVSLFVAYGGPYMFALGLKLAQDALAFLQPQLLRWLLAYIS
TYQTSKASDGTPPTVFEGFAVAALMFGASLIQTVVLHQYFQHCFETGMRVRSGLVTAIYQ
KALVLSNDGRSSASGDIVNLMSVDAMRLQDLCTYGLIAISGPFQITLAFVSLYNILGWPA
FVGVAIMIVSIPLNTLIARFLKRLQERQMKNRDKRTRLMSDLLANIRSIKLYAWENAFIR
WVSEVRNNQELRMLRKIGIVTSLNTSMWSGIPLLVAFSSFAVGAYTSGTPLTSDKIFPAI
SLYMLLQFPLTMFSMVTSNIIEAMVSVKRLSTFFDSDELQPDVRQTVTKDNVEHGDTVVS
IVNGEFRWTKDSPSPALEDINLTIRKGELVGILGRVGAGKTSLLSAIIGEMRRTDGEVKI
VGSISYAPQNPWIMGASIRDNILFSHKYDEEFYNLVLDACALRPDLALLASGDMTEVGEK
GITLSGGQRARVALARAVYARADIVILDDVLAALDSHVAKHVFDHVVGPNGLLASKARIV
VTNSIHFLKQFHQILYMRRGVILECGTYTELVSNNQTELYKLIKGHGNLSASLTSGMSTP
FITGFSATPSSGSDTAADSKEDLTEEKLETVDKTLIRRKSFGKAVLDDALPTRAASDGPT
KEHSEQGRVKREVYLRYVEAASRTGFGAFIVATVLQQVASLLGNNTLRAWGEHNRQAGDN
AGAGVYLLGYGLFSLSSVVLGTAAAIIIWVLCSIRSARRLHDAMLNAIMHAPLTFFELTP
TGRILNLFSRDTYVVDMILARVIQNSVRTLCVTAMIVVVIGYSFPLFLIAVPPLTWFYAR
VMIYYLSTSRELKRLDAVSRSPIFAWFSESLNGLSTIRAFGQQQLFVSNNERRVDRNQIC
YLPSISVNRWLAVRLEFVGSTIIFIAAVLSIVALVTTGVDAGLVGFVLSYALNTTGSLNW
LVRSASEVEQNIVSVERILHYIELAPEAPWEVPENVPEQWPAKGELEFRQYSARYRPELD
LVLKDINVKIGASEKIGIVGRTGSGKSSLLLSLFRIIEPASGTICIDGVDITKVGLHDLR
SAISIVPQSPDLFEGTIRDNIDPTGASSDAEIWVALEQTHLKSFVETLQGGLDAMVREGG
SSLSSGQRQLLCFARALLRKSKILVLDEATSAVDLDTDRAIQEIIRGPQFAHVTMLTIAH
RVNTILESDRVLVLDAGKVVEFDSPKNLLANKQSAFHSLAVEAGLA
>EIW61417.1
MAANWHIPTWIQGSQVVLDKPTFASHSMYMGINMVNEDHETWNESLAYPAGAAILSAALF
SLQLISRAPPVQRLYAKLTGAEASAKQGEDVEAAGNSGERPSHITQLGGPVIFAFKVSRL
LSSVALLALSITSLAINGDEDDDEYFHDSRWVAFGLIGAYVYASLLAFVSVISSSSLSRL
ASNHAAFVLLVTWGVYFYRDAWPLATVTLQPRDAAEGLFLWLKFAVLTVAAIVVPIFSPR
AYTPVDPKDPMPEPNPEQTASVFSMSIYTFLDGIIFKAYRMPHLPWEELPPLADYDYAKN
LVNRSFPHLDPFRVFKKHHIFFGIMKVFRAEYMLLAVLMLIRVASTFASPIGIYRLLQFL
ETGKDSDGVRPWVWISWLFLGPVLGAMAIQYYVFNTTRMLVQTEAIITQLVFDHSLRIRM
KSETSSSPSTSRASTAVHTPDNASIAEVTDAEQGSPSRSNENGSEDETVHASSASTTSAT
ATKKGSDTKKTEEKLATAGSGAPAGNLIGRINNLVTTDLNNLVDGRDFLFIVLYAPVQII
VSIVFLYVILGWSAFVGMAAMLLLFPIPGYVASMIQGVQTEKMKKTDARVQDVTETMNVI
RMIKLFGWEPKVADQLAGKREDELKYIWKYKVLELVNGNINYAIPIVTMVATFVTYTVFM
GRELTASRVFSSMSVFDVLRDQLHTVFSLVPSMIQAKVSLDRITEFLHETELLDEFADKD
AESSELVIPPRTVESDVIGIRQAAFTWSNTNDGSVTPGPSRRNFTLRIEEEVIFKRGKIN
MIVGPTGSGKTSLLMALLGELHYIPAGPDSFVSLPRAGGVAYAAQESWVQNETIRDNILF
GAPYDEDRYNKVISQCALKRDLSLFDAGDATEVGEKGLTLSGGQKARITLARAVYSSAEI
LLLDDVLAALDVHTARWIVDNCFKGELLRGRTVLLVTHNVAMASPIAEYVVSLGTDGRIT
SQGTLSKVLAKDKKLLEELAEEREELKKASNEVDPVAVDEEAAPPKTDGKLVVAEEIAEG
HISWPALRLYLFSMGGAHSFLFWLAVVGFLVICEFMGVFQTYWLGYWAQQYEDHDQAEVK
VFFYLAVYITLLVVAITVYCSSFLVYLFGSLRASRFIHNTLVKSVLSSTLRWLDKTPTSR
IITRCTQDIQCIDGPLANHLGWVIELSVSMIMKFLAVISFSPIFTIPGAIVAALGGWCGQ
IYMKAQLSVKREMSNARAPVLGHFGAAIAGLTSIRAYGAQDQFRKESYRRIDRYVRAGRT
FYNLNRWVSIRIESLGALFAACLAAYLVYGSHARAASTGFSLNMAAYATVGFSAMILWWI
RILNEFEVNGNSLERIQQYVTIEQEPKSTVDGVPPAYWPASGSMRVEKLSARYTPDGPRV
LHEISFEVKAGERVGIVGRTGSGKSSLTLALLRLIFTEGKVYYDGIATDSINLDALRSNI
TIIPQVPELLSGTLRQNLDPFTQYDDAVLNDALRAAGLFSLQDESDEGRITLDSPISSGG
SNLSVGQRQILALARAIVRQSKLLILDEATSAIDYETDTIIQNSLRKELGSDVTILTIAH
RLQTIMDADKILVLDAGHIAEFGSPSELLKNEKGMLRGLVDESGDKDALYAMASAAAPSV
>XP_008033953.1
MDILRLQHNPLSGEEHGSGVLVFKLARLLSCVALLCLSIPTVTTTSHGFSDTPAWWFQFV
QVETYTYVTALALAAVLLPRYSALLSHHLSLILLLTWGVYVYRDAVPLATTTLRPADADE
GVLIWIKLLILTEAAVLLPVFTPRVTVPRSPEGPNKEQKAGWYSRRMFSWLNETVAKAHR
VEHIPLEDLPTLANSDRTRNLVEKSLKYLDPLETRKDTHIFWGFLKLYRVEYLLGASLVA
VSSIALLAYPIATQGVLSYLEKGHAQSVVRPWAWVMLMFVGPTVSTICEEWYNWTMNRLS
IRTEAIVTELLFQHALRIRMKSETSTDSEGTPSDGAAAADAPAQPKSDVLVGKLNNLITS
DLANITEGNKQGLLLLIQSPLQMAAAIVFMYSILGWSALVGLATLVALIPIPGYLSSWIQ
TFQKRMMDKTDARVQLVNEVLNVVRMIKLFGWESRVSAQLDERREAELKQLSQSRWLEIF
NALFNYSIPLITMAVTFSVYTAVMKQELTASKLFASNAAFILIQNQMHGIFFAIPALTQA
RVSLDRINGFLHQTELLDEFMNSDSPAEYNRPRDNEDVLGIKQTSFTWARDADVQTPASS
SSGQQSRRFVLNVDGELLFKRGCTNLIVGPTGSGKTSLLMALLGEMHARPSGPESFVSLP
RGGGVAYAAQESWVLSDTIRNNILFGAPLDEVRYAKVVKQCALERDLGLFDAGDQTEVGE
KGITLSGGQKARLTLARAVYSSADILLLDDVLAALDVHTGRWIVDQCFKGDLVRGRTVLL
VSHNVALIRPIADFVVALGSDGRIASQGSPDKTLQHDSKLLAELSTEEEQLKEVEQVLGK
PELEAKDAQQNGKLVVAEEIKEGHVGWDTLRLFAVNSSKHPVLYWAAYMTMMAVTHSFMN
SQFFYLGIWAAQYEHHAPSEVSVAYYLSIYGLLVFATIASYAVAWLFYISGSMHASRIIH
SKLVTSILGTTLRWLDTTPTSRIIARCTADMQAVDTTLPRFVLATVETAIFMILRVIATA
LVAPLFIVPAVIIGALGALLGWIYMKAQICVKREMSNTRAPVLGHFGSAISGIVSIRAYG
AQDQFKSESYLRVDRYSRAAFVYNGLNRWIAVRVDVMGTLLSVILAAYLVYSARVSASNA
GFAMNMAVGFSATILQGVRMFNYLQVAGMHLERVQQYLVIEQEQKPTTNGVPPAYWPASG
ELRVEKLSARYSSDGSRVLHEISFEVKPGERIGIVGRTGSGKSSLTLALLRCILTEGNVY
YDGITTDSINLDALRSNITIIPQTPELLSGTLRRNLDPFEEHDDATLNDALRSAGLFSLQ
EGEENARLTLDSEIAGGGSNLSVGQRQILALARAIVRRSKLLILDEATSAIDYATDAIIQ
NTLREELGRDVTVLTVAHRLQSVMDADRIMVLDAGRIVEYDAPRSLLQKEDGYFRSLVDG
SGDKAALYAQAGYDAAS
>XP_008038500.1
MAICDGAALTPLPGSCIRDYWASAIPFGFLILVPPLRVVAKHLRPKSYLTLEEAEALIPA
EDDVGEDAAAAAAPLWRTLLLSTVSLLQYSAWIAAATYTIAVSPADIWNSVSHFLMATTW
LYAGLRPIVKPLISFPYDLLVLFCLHLTCSTAVFVGYLYDSYVLAVSLEPLTVATNALNI
FAVTGVLAVVMNMPLAVPSKRIRKEDIGKTVSPEYYTTAWGWASFRWMLPLLERGLSKTL
NEEDVWSISPLQQARPLYILFSRSTGTLLRKLWNLHYIELFLDIVLTCLSVIFSYAGPVF
LKLILDALAQPGKTREQRALAFVYALLAFACKLLQGQVEVQRLWISRRASGRVRSELMAA
IYDKALKRKDISGTIQRKHSDPNADRRDTGDTKSSADVGKIVNLMAGDASRISGIVNYMY
FIYQCPFEILLATLFLYRLLGSAAFASVFIVMLTTPLNRIISKRSIRVQKGLSTARDSRM
SVVNELISAVKFIKFFAWEDRWIKRVSDTRRVELQWLVKERINSLLFSFIWASVPILVSV
STFLVFVWQGNELTIGTAFTAIALFQMLREPFNGISTWFVQIFQSKVALQRIAAYLDEEE
VNEQVSSLKKGHVPPSEDAEGGFGIIHGTFIWNATKGRADSRESADQSSNFHRDNADDRQ
FQLQDIDVMFPEGQLSVVTGPTASGKTALLMALLGELTTLKGRIVMSKNASKIDEYGLAH
TISYASQTPWLRHESIRNNILFGFPYDEERYNAVLECCALRPDLEILEDGDATEIGARGV
NLSGGQKARVALARAVYAPTKYVLLDDPLSAVDSHTARFLYERLLRGSLLANRTVIFVTH
HVELVLSGAYYIVRMADGRIDVQGEVTKLRASGALEDIAQGEEDAALEDEHDVAETTPLD
TEESLEVAQKGKKPRKLVEEEHRAAGRVKWPIYKVYLVASSYWTWAILVVLLLLTQLLAV
GQKFWIKVWGEAYGDASGGSINSANIFWTPVEQQYPLDTSNHSAVTEIVTTTLPSAQSNP
YFYVGVYAAIALSTILVNAIGVAVQYTGALRASKILFDRLLRAVVRATMRWHDTTPQGRM
LNRFSKDIETVDLSLAGSLQSVNQSLALITISTLTIIAIFPLFVIPAAIIGLIFTRTTVA
YLSTSRDIQRMESNTRSPIFSNFSELLDGIVTVRAFGAEQRFLDDMYRQIDLTTRMWYTF
WMLNRWVALTFGTLGAIGTLATTIFVLAGYVDAGLAGVCITSAMSFSGNAYWVCRNWTSL
EQDLNSVERVVEYLQLPQEPPAVIESKRPPAYWPSSTSGNKDNLLVVEGLVIRYAPTLPE
VLHGVSFSLKAGERVGLLGRTGSGKSTLAMSLLRFVDPASGRIIIDGIDITTIGVQDLRS
RTTFIPQDAVLFSGTIRDNLDPFSEHTDSECLDVLYRVQLLRDRQEEERTATPSASTPDS
HSEREGQAALTLDTEVSPGGTNFSQGQRQLIAMARALLRRSSIIILDEATSSIDFATDAK
IQTAIRQEFGNSLLLTVAHRLRTIIDYDRLIVLDEGRIVEFDTPLNLLQKAGGVFRTMCL
KSGTYAELEAAAKSADQVKK
>XP_008043907.1
MYRDVWPLATMTVSPADLAEGKLLWAKIALISLAGVVIPLLTPRQYNPAQSKHESQVELA
PEQTASILSLLVFGYLEPIVWKAWRASRLTYEALPPLPDYDYLTNLRRQSFPHLDPLQSK
SRRHIGFGLIRVFWAQLANLAILDILLVLASFAAPVSVNQLLTYMETGGAGAEIRPWFWI
ALFFVGSALSDMLVQWFIFNHTRINIRVQAMITDLVFEHALRIRVKAGTADSDDGDVSDG
ATFRDETVVETADLPDEAPANVESTSNAPTKGKGKLTGATEPRVGVAKADRAQGNTESAH
LIGRINNLVSGDLRTLDDLSQYAVFFTVEWPLQVTLCTIFLYKVLGWSAILGIVFMACML
PVPGYLAKSVEGVQAEKMKRTDSRVQAVTEMMNVIRMIKLFGWEDRTAAQLDEKREVELR
LVRRTKMLTSCINLCNYALPYFVMLTTFFTYTVIMKKELTASTVFSSMTVFDMLRREMHS
FFYVLPQVMQTSVSLNRISDFLWNTELIDEFAGENKSDGEEIWPNTVSHDRQGVIGIRHT
SFTWSNDTAPSRTPGGTRRRQFVLTVDDELLFQRGKINLIVGPTGSGKTSLLMALLGELH
YIPSGPDAFVSLPREGGVAYAAQESWVQNDTIRNNILFGAPYDQTRYDKVLEQCALKRDL
ALFDAGDHTEVGEKGITLSGGQKARITLARAVYSSADILLLDDILAALDVHTAKWIVERC
LKGDLLQGRTIVLVTHNVAMVAPIADFVVDMGADGHILSQGSLDNVLKHDSHLVKEVIEE
REELEKAEREVDLEKPEDSVAKQTAGKLVVAEEMEDGHVGWSALKLYLGNTSNRPTLFWT
VYVSAHVVHNLLINAQAWYLGRWASQYETHPASEISLSHYLTRYSAMIVISMAIAVFFVI
WFLYGSIKASRIIHQKLVRSVLGTTLRWLDKTPTARIITRCTENIQTVDDGIQGVTQMLV
ERTVFMVLKVVAVVIFSPIFLLPSIVVAGLGALLGNVYMTGQLSTKREMSNSKAPVLGHF
SAAVSGITSIRAYGAQEAFKKELFERVDKYSRVYIMHENFNRWISARMDFIGTVFATSLA
VYLVYASSLSASDTGFSLNMATAFSAIIFAVIRTFNVFEVNGNSLERIQQYLSVEQEPKP
TPSGVPPAYWPASGHLVVENLSARYSPDGPKVLHDISFEVASGERVGIVGRTGSGKSSLT
LALLRCILTEGTVLYDGLPTSALNLDALRANITIIPQVPELLSGTLRQNLDPFSEHADAT
LNAALRSAGLFSLQAEGAGITLDTAIAGGGANLSVGQRQILALARAIVRRSGVLILDEGA
SISDYETDTLIQTYLRTELGKDVTLLTVAHRLQTIMDADKIMVLDAGRIVEFGRPSELLK
NEKGLLRALVDESGDREKLYAMALGASAS
>EIW53315.1
MAACNGASLTSFSIDACVRDFWSAVVPFVFVGLALLSFTPPARVLLRAASKPFTNFLPLH
EAEALIFGDDKTREEEEIAVPLWRTLVLSAVSLVECLLWVGVACYSLIDNPQDLWNGIGD
LLIASTWFYATLRLVVKPTATVPYDLLVLFGLHLVLGIVTFFGHLYDNYVYALPMPHWAL
VATEVVNLFAIAGVLTIVVNMPLGIPSKQVKKEAIGASVSFEDYTTLWGWASFRWLIPLL
TLGTSTTLNEEDVWAMSPTMQARPLHIKFSRSTGKLLKRLWKTNSLDLILDFTLSYVSIV
FNYAGPYFLKQILDSLGGDGRNPEKRALAFVYAFLAFASSLCKTESDLQHLWYCRRACTR
IRTELMVSIYDKALKRKDFSGIVDKDAADVKSKDTSKNPGPKVDDPKAGADIGKIVNMMS
SDASCISMIVAIIYFMYGAPFEILIAGVFLYKLLGWSALTGFLILLLSWPLNHFVSKRSI
RIQKGLSTSRDKRMSVLNELIGAVKFIKFFAWENRWIQRVLDAREVEMQWMIKARINSIC
WSVLWICAPVLVSVSAFFVYIASGNELTIGVSESAIALFQMVRVPLNIIPSWVVQILQVE
PWQIATYLDKGEVNEQVSTLKKGHVPPSEEGDPGLGILNGTFKWNEVEEKKEGSKGKGKD
IHKKAKGSDSVNSADGSGDDTGPPGEVSTIIDSASPMAGSTGDHRFELKDITVMFPDGQL
TVVTGPTASGKTVLLMALLGELTTLEGRIVLSKNVSKVDKYGLAQTISYAAQSPWLRHQS
IKDNILFGHQYDEERYEAVVECCALKPDLEMLEDGDATEIGVRGVSLSGGQKARVALARA
VYAHTKYVLLDDPLSAVDSHTARFLYEKLLRGHLLANRTVILVTHHVKLVLPGMHYLVRM
LDGRIDTQGTIKDLRESGVLNDITQVEEIEAHKHEQAVEEAEGKEDPNTEIDAETKGGTE
EDKKKPRKLVEEEHCVAELDSTQPGNAYNKETNTI
>XP_008039747.1
MMFSLGLHRLALPASLLLLWVNHVHAAGRNVSSGYSLNTQALSPLEVVNGRPERCPPCFN
CQLDAFTCGNFGECSKFDGQCKCPPGWAGIDCLTPQCDSLADGEHRRQREDGRECECKDG
WGGINCNVCKTDDACAGFPLLGQPTGDDDRIGNMTCYKGGETVFNNHQMCDVTNRKILDM
LPDRPPQVTFSCEKDTESCHFQFWTAQVESFYCELQECSSRIEHGYDKNSTYYDCDKIQC
KCVPGRFICGEDGSLDITDFLKEEIKGPATFSCTTGKGCKFEEPGMNDLISTFFGDTYIT
LQCEGGECLHYSQVPGYVAPPKPDNAAFVALSIAGAGLIVVLVSAILWWAGRARPSDFGT
IRLPENESAKLMTDHVPASLHFSNISYTLNGHTILDNISGSAKPGQLLAIMGASGAGKST
FLDILARKNKKGSVGGTTLVNGREIADTDFKKVMGFVDQEDTLMSTLTVYETVLYSALLR
LPREMSLEAKKYRTLETMNELGILGIKDSRIGETGQRSISGGEKRRVSIACELVTSPSIL
FLDEPTSGLDAYNALSVIASLVSLARDYNRTVVFTIHQPRSNIVSLFDQLIVLARGKLIY
SGEADQVTDYLAEVGHPCPLGFNVADFLIDLTMQAGMEPPSLESPVSEQAQPAEEDSNIR
DEERAFVHDRTSSGSSRADEGTEPTRAGSIHSSTAYIRRQTSRLLEAIKPSTGARDGPVP
PKLAGLIEAFKTSSIHAALNAEIIEVASAPTTQGNGNNPAELPDVAAESSITRGRKRASW
ATQFRILSGRAFKNLYRDPALLAAHYASAIGVALICGFFFQNITEDIAGFQNRLGVFFFT
LALFGFSCLSSLNLFANERILFMRERANGYYSSFTYFASKILFDILPLRVVPPLVFGGII
YGWIGLVPEVATFWKFMLTLVLFNLTTASVILLLSIGIASTSVSSLVGTLIMLFNLLFTG
LLINRKSVPAAFQWLHTISFFHAAFEALAVNELRYLQLHEEKYGVNIDVPAAAILSTFGL
RAESFWWPNIALLGIFFGTFTVLSFLVLHFYVKEKR
>EIW57621.1
MMFSLGLHRLALPASLLLLWVNHVHAAGRNVSSGYSLNTQALSPLEVVNGRPERCPPCFN
CQLDAFTCGNFGECSKFDGQCKCPPGWAGIDCLTPQCDSLADGEHRRQREDGRECECKDG
WGGINCNVCKTDDACAGFPLLGQPTGDDDRIGNMTCYKGGETVFNNHQMCDVTNRKILDM
LPDRPPQVTFSCEKDTESCHFQFWTAQVESFYCELQECSSRIEHGYDKNSTYYDCDKIQC
KCVPGRFICGEDGSLDITDFLKEEIKGPATFSCTTGKGCKFEEPGMNDLISTFFGDTYIT
LQCEGGECLHYSQVPGYVAPPKPDNAAFVALSIAGAGLIVVLVSAILWWAGRARPSDFGT
IRLPENESAKLMTDHVPASLHFSNISYTLNGHTILDNISGSAKPGQLLAIMGASGAGKST
FLDILARKNKKGSVGGTTLVNGREIADTDFKKVMGFVDQEDTLMSTLTVYETVLYSALLR
LPREMSLEAKKYRTLETMNELGILGIKDSRIGETGQRSISGGEKRRVSIACELVTSPSIL
FLDEPTSGLDAYNALSVIASLVSLARDYNRTVVFTIHQPRSNIVSLFDQLIVLARGKLIY
SGEADQVTDYLAEVGHPCPLGFNVADFLIDLTMQAGMEPPSLESPVSEQAQPAEEDSNIR
DEERAFVHDRTSSGSSRADEGTEPTRAGSIHSSTAYIRRQTSRLLEAIKPSTGARDGPVP
PKLAGLIEAFKTSSIHAALNAEIIEVASAPTTQGNGNNPAELPDVAAESSITRGRKRASW
ATQFRILSGRAFKNLYRDPALLAAHYASAIGVALICGFFFQNITEDIAGFQNRLGVFFFT
LALFGFSCLSSLNLFANERILFMRERANGYYSSFTYFASKILFDILPLRVVPPLVFGGII
YGWIGLVPEVATFWKFMLTLVLFNLTTASVILLLSIGIASTSVSSLVGTLIMLFNLLFTG
LLINRKSVPAAFQWLHTISFFHAAFEALAVNELRYLQLHEEKYGVNIDVPAAAILSTFGL
RAESFWWPNIALLGIFFGTFTVLSFLVLHFYVKEKR
>XP_008043711.1
MVDTAHLESLEGQDNVPELPTPTQIAAGHAAFNGSPEEQHQRSPSLAHSDAPSAFGHPLA
RTQSAASHVDIGHFDPQGVEQLRRTLSRQSQAHADELRRTRTNRTVDEKKSARPPSPSPS
SDESTLAGPIDGAGFDFEKALRGVIKKLNESDIKRRELGVVFEDLRVVGVGAAASYQPTF
GSILNPLNMLQGIRAQMHPATRDILSGFDGVVRPGEMLLVLGRPGSGCSTLLKTLANQRA
EYHAVEGTVAYDSLTPDEVERHYRGDVQYCPEDDVHFPTLTVDQTLRFAATTRTPRARLP
GASREDHVSRTVEVLETVFGLRHVKDTLVGDASVRGVSGGEKKRVSISEALAARSLLNSW
DNSTRGLDASTALEFVQALRIATDIARQSTIVAIYQAGESLYQHFDKVCVIYEGRQVFFG
PADKARQYFIDMGYEPANRQTTADFLVAVTDPNGRIVRPGFEARVPRTAAEFAEHYKRSA
FARENRADMDAYRAAFVGKPERADAYRASVKAEHARHASKKSPYIASIPMQARALMTRRV
QIIRGGAAAQVIQLFSFVLQGIIVGTVFLRLKNETTTFFSRGGVLFFALLFSALSTMAEI
PALFSQRPIVHRQSRAAMYHPFVEGLALTLVDVPITFLTMVVFAILIYFLVGLEQSAAQF
FIFLLFTFGMTITMKAWFRSLAALFKSAAPAQAIAGLTTLILVLYTGYSIPQPYMIGALR
WITYINPLKYGFEALMVNEFHTVHADCSVLVPQGAGYENVGLANQVCTTVGSVPGQLTVS
GMDYVTLSYGYTYAHLWRNFGVLCAFGIGFIAILLALTENNTSIAGETAVMLFKRGTKTD
IVEDAAADEEKGSGGAAPSIGTHHDAEAQAIKEATHTVTDVFSFQHLNYVVPVGHGHTRR
LLDDVSGYAPPGKLTALMGESGAGKTTLLNVLAERTTGGVVTGERLMNGHPLPADFQAHT
GYCQQMDTHLPTNSVREALLFSACLRQPQSVPLEEKKAYVEKVLQMCGLANYADAIVGSL
GVEHRKRTTIAVELVAKPSLIFLDEPTSGLDSQSAWAITSFLRDLADNGQAIVCTIHQPS
AELFQVFDRLLLLRKGGQTVYFGDIGPRATTLISYFERNGARKCEDSENPAEYILDAIGA
GATATTDVEWYEAWKKSAEAAESAAALERIHAEGRSKPAVQATLTNTFPTTWAYQLCTLL
LRDAQAHWRDPTYLMAKVGLNIASALLIGFTFFHAKTTIQGTQNHLFAIFMSTIISVPLS
NQLQVAFIEMRNVFEVRERHSRMYSWSALVTSQILIEIPWNILGSSLYFLCWYWTVGFPT
DRAGFTYFMMGVWFPLYYTTIGQAVASMSPNAEIAALLFSFLFSFVLTFDGVIQPYRALG
WWQWMYRLSPYTYLIEALLGQALGKQDIHCSDIELVTIQPPSGQTCSQYMGPYIANAGGY
LSNPDATSGCGYCSFATTDAFLEQSFNIFYSHHWRDLGIFVAFIFFNIACIYSFTYFFRV
RTGSLFGSLKSRIAARRAKSS
>EIW64026.1
MADTPGDDRTLRGDLTPLPDSHHVDIAGAEAQFNELQRVLSIRSLQGASEPTDRASSERD
PEKGEKREEGFDLRAYLTSSNDAHEKAGLAHKHVGVTWENLQVDGIGGAGHKLYVKTFGQ
DVLSFWWAPFRMAYSAVQAAVPRLRPTLPLTTILQPSSGLLKPGEMCLVLGCPGSGCTTF
LKAIANERKDYARILGDVRYAGIDAAEMAKHYKGEVVYNEEDDRHIATLTVAQTVNFALS
LKTPGPNGRLPGMTRKDFDAAVRDMLLQMLNISHTANTYVGDEFVRGVSGGERKRVSIAE
MMATRAHVLCFDNSTRGLDASTALDFIKALRVMTDILGQTTFATLYQAGEGIYEQFDKVL
VLDKGRQVYFGPPAEARAYFENLGYKPLPRQSTPDYLTGCTDPNERQFAPGRSEADVPST
PEALEQAFLQSHYGADLREALAKYKQKMEIDKSDQETFRQAVIADKKRGVSKKSPYTLGF
TGQVRALVIRQFQMRLQDRFQLITSFTLSTALALIIGAAYYNLQLTSQGAFTRGSVIFAG
LLTCALDTFGEMPVQMLGRPILNKQTNYALYRPAAIAIANTLSDIPFSAVRIFIYNLIIY
FMSNLARSAGGFFTFHLFIYLGFLTMQGFFRTFGIMCTNFDSAFRLATFFIPNMIQYGGY
MIPVSQMKRWLFWIYYINPLSYAWVGCMENEFMRISFTCDGTSIVPRNPPGINKYPDGLG
PNQVCTLFGSVPGEDIVSGRNYVSFGYGLNVTDLWRRNFLVLLGFFFLFQLTQVFLIEYF
PQYGGGSSVTIYAREDSETEKLNAALKEKKAASRKGNSEKGAIEDSKEQDDAVVKFHGKP
FTWESVNYHVPVPGGVRRLLHDVYGYVKPGTMTALMGASGAGKTTCLDVLAQRKNIGIVS
GTLLLDGKPLALDFARNTAYAEQMDVHEGSATVREAMRFSAYLRQPPSISKEEKDRYVED
MIEVLELQDLADALIFSLGVEARKRLTIGVELASRPSLLFLDEPTSGLDGQSAWNLVRFL
RKLADNGQAILCTIHQPSSMLIQTFDKLLLLERGGETVYFGDIGPDCSILREYFAQHGAH
CPSNVNPAEFMLDAIGAGLAPRIGDRDWKDHWLDSAEYQDVLSEIEKIKQNTEKDNGEPK
KLTLYATGFLQQLRCVVARNNAKLWRSPDYVFSRLFVHAFISLFVSLSFLQLGHGARDLQ
YRVFGIFWSTILPAIVMGQLEPMWILSRRIFIREASSRIYSPYVFAIGQLIGEMPYSVLC
AIVYWVLMVYPMGYGDGAAGIGGTFFQLLVLIFVELFGVSLGQFIGAISPSMQIAPLFNP
FVILVLGTFCGVTVPFPTLQGYWKWLYQLSPYTRIMSAMLSTELHGLEITCKADEFIPFN
PPSGQTCQQWAGEFVTGFGGYLDNPNDTTACRYCQYEVGDQFFLPLNIRYENRWRDVWIL
FAFGVFNFFATIVASRFLRYAKR
>XP_008032668.1
MADTPGDDRTLRGDLTPLPDSHHVDIAGAEAQFNELQRVLSIRSLQGASEPTDRASSERD
PEKGEKREEGFDLRAYLTSSNDAHEKAGLAHKHVGVTWENLQVDGIGGAGHKLYVKTFGQ
DVLSFWWAPFRMAYSAVQAAVPRLRPTLPLTTILQPSSGLLKPGEMCLVLGCPGSGCTTF
LKAIANERKDYARILGDVRYAGIDAAEMAKHYKGEVVYNEEDDRHIATLTVAQTVNFALS
LKTPGPNGRLPGMTRKDFDAAVRDMLLQMLNISHTANTYVGDEFVRGVSGGERKRVSIAE
MMATRAHVLCFDNSTRGLDASTALDFIKALRVMTDILGQTTFATLYQAGEGIYEQFDKVL
VLDKGRQVYFGPPAEARAYFENLGYKPLPRQSTPDYLTGCTDPNERQFAPGRSEADVPST
PEALEQAFLQSHYGADLREALAKYKQKMEIDKSDQETFRQAVIADKKRGVSKKSPYTLGF
TGQVRALVIRQFQMRLQDRFQLITSFTLSTALALIIGAAYYNLQLTSQGAFTRGSVIFAG
LLTCALDTFGEMPVQMLGRPILNKQTNYALYRPAAIAIANTLSDIPFSAVRIFIYNLIIY
FMSNLARSAGGFFTFHLFIYLGFLTMQGFFRTFGIMCTNFDSAFRLATFFIPNMIQYGGY
MIPVSQMKRWLFWIYYINPLSYAWVGCMENEFMRISFTCDGTSIVPRNPPGINKYPDGLG
PNQVCTLFGSVPGEDIVSGRNYVSFGYGLNVTDLWRRNFLVLLGFFFLFQLTQVFLIEYF
PQYGGGSSVTIYAREDSETEKLNAALKEKKAASRKGNSEKGAIEDSKEQDDAVVKFHGKP
FTWESVNYHVPVPGGVRRLLHDVYGYVKPGTMTALMGASGAGKTTCLDVLAQRKNIGIVS
GTLLLDGKPLALDFARNTAYAEQMDVHEGSATVREAMRFSAYLRQPPSISKEEKDRYVED
MIEVLELQDLADALIFSLGVEARKRLTIGVELASRPSLLFLDEPTSGLDGQSAWNLVRFL
RKLADNGQAILCTIHQPSSMLIQTFDKLLLLERGGETVYFGDIGPDCSILREYFAQHGAH
CPSNVNPAEFMLDAIGAGLAPRIGDRDWKDHWLDSAEYQDVLSEIEKIKQNTEKDNGEPK
KLTLYATGFLQQLRCVVARNNAKLWRSPDYVFSRLFVHAFISLFVSLSFLQLGHGARDLQ
YRVFGIFWSTILPAIVMGQLEPMWILSRRIFIREASSRIYSPYVFAIGQLIGEMPYSVLC
AIVYWVLMVYPMGYGDGAAGIGGTFFQLLVLIFVELFGVSLGQFIGAISPSMQIAPLFNP
FVILVLGTFCGVTVPFPTLQGYWKWLYQLSPYTRIMSAMLSTELHGLEITCKADEFIPFN
PPSGQTCQQWAGEFVTGFGGYLDNPNDTTACRYCQYEVGDQFFLPLNIRYENRWRDVWIL
FAFGVFNFFATIVASRFLRYAKR
>EIW53332.1
MVDTAHLESLEGQDNVPELPTPTQIAAGHAAFNGSPEEQHQRSPSLAHSDAPSAFGHPLA
RTQSAASHVDIGHFDPQGVEQLRRTLSRQSQAHADELRRTRTNRTVDEKKSARPPSPSPS
SDESTLAGPIDGAGFDFEKALRGVIKKLNESDIKRRELGVVFEDLRVVGVGAAASYQPTF
GSILNPLNMLQGIRAQMHPATRDILSGFDGVVRPGEMLLVLGRPGSGCSTLLKTLANQRA
EYHAVEGTVAYDSLTPDEVERHYRGDVQYCPEDDVHFPTLTVDQTLRFAATTRTPRARLP
GASREDHVSRTVEVLETVFGLRHVKDTLVGDASVRGVSGGEKKRVSISEALAARSLLNSW
DNSTRGLDASTALEFVQALRIATDIARQSTIVAIYQAGESLYQHFDKVCVIYEGRQVFFG
PADKARQYFIDMGYEPANRQTTADFLVAVTDPNGRIVRPGFEARVPRTAAEFAEHYKRSA
FARENRADMDAYRAAFVGKPERADAYRASVKAEHARHASKKSPYIASIPMQARALMTRRV
QIIRGGAAAQVIQLFSFVLQGIIVGTVFLRLKNETTTFFSRGGVLFFALLFSALSTMAEI
PALFSQRPIVHRQSRAAMYHPFVEGLALTLVDVPITFLTMVVFAILIYFLVGLEQSAAQF
FIFLLFTFGMTITMKAWFRSLAALFKSAAPAQAIAGLTTLILVLYTGYSIPQPYMIGALR
WITYINPLKYGFEALMVNEFHTVHADCSVLVPQGAGYENVGLANQVCTTVGSVPGQLTVS
GMDYVTLSYGYTYAHLWRNFGVLCAFGIGFIAILLALTENNTSIAGETAVMLFKRGTKTD
IVEDAAADEEKGSGGAAPSIGTHHDAEAQAIKEATHTVTDVFSFQHLNYVVPVGHGHTRR
LLDDVSGYAPPGKLTALMGESGAGKTTLLNVLAERTTGGVVTGERLMNGHPLPADFQAHT
GYCQQMDTHLPTNSVREALLFSACLRQPQSVPLEEKKAYVEKVLQMCGLANYADAIVGSL
GVEHRKRTTIAVELVAKPSLIFLDEPTSGLDSQSAWAITSFLRDLADNGQAIVCTIHQPS
AELFQVFDRLLLLRKGGQTVYFGDIGPRATTLISYFERNGARKCEDSENPAEYILDAIGA
GATATTDVEWYEAWKKSAEAAESAAALERIHAEGRSKPAVQATLTNTFPTTWAYQLCTLL
LRDAQAHWRDPTYLMAKVGLNIASALLIGFTFFHAKTTIQGTQNHLFAIFMSTIISVPLS
NQLQVAFIEMRNVFEVRERHSRMYSWSALVTSQILIEIPWNILGSSLYFLCWYWTVGFPT
DRAGFTYFMMGVWFPLYYTTIGQAVASMSPNAEIAALLFSFLFSFVLTFDGVIQPYRALG
WWQWMYRLSPYTYLIEALLGQALGKQDIHCSDIELVTIQPPSGQTCSQYMGPYIANAGGY
LSNPDATSGCGYCSFATTDAFLEQSFNIFYSHHWRDLGIFVAFIFFNIACIYSFTYFFRV
RTGSLFGSLKSRIAARRAKSS
